# Supplementary material for: Characterizing the Roles of Cryphonectria parasitica RNA-Dependent RNA Polymerase-Like Genes in Antiviral Defense, Viral Recombination and Transposon Transcript Accumulation
Source: PLoS One. 2014 Sep 30;9(9):e108653. doi: 10.1371/journal.pone.0108653 (PMC4182546; doi:10.1371/journal.pone.0108653)
Supplement: Table S1 — RNA-seq results for identified transposon element sequences for strains Δrdr1/2/3 and Δ rdr4 . (XLSX) [file pone.0108653.s004.xlsx]

## Sheet: Transposon IDs and details
Name	JGI Track	Transcript Id	Scaffold	Start	End	Strand	Gene length	Class (JGI annotation/BLASTX match)	Gene Ontology	Interpro	Domains
gw1.2.1756.1	Genewise1Remove	231512	scaffold_2	743142	743657	-	515	class I gag polyprotein		IPR005162~Retrotransposon gag protein	HMMPfam~PF03732~Retrotrans_gag
gw1.2.1901.1	Genewise1Remove	232831	scaffold_2	987564	988226	-	662	class I gag polyprotein		IPR005162~Retrotransposon gag protein	HMMPfam~PF03732~Retrotrans_gag
gw1.2.2951.1	Genewise1Remove	240695	scaffold_2	2016704	2017837	+	1133	class I gag polyprotein		IPR005162~Retrotransposon gag protein	HMMPfam~PF03732~Retrotrans_gag
gw1.8.1857.1	Genewise1Remove	240233	scaffold_8	2174554	2175267	+	713	class I gag protein		IPR005162~Retrotransposon gag protein	HMMPfam~PF03732~Retrotrans_gag|superfamily~SSF57756~Retrovirus zinc finger-like domains
Crypa1.fgenesh1_pg.C_scaffold_12000058	Crypa1_FrozenGeneCatalog20090730_v4	75518	scaffold_2	119504	120761	+	1257	class II Fot2 Tc1/mariner-type transposase	GO:0004803~transposase activity~Catalysis of the transposition of transposable elements or transposons. Transposases are involved in site-specific DNA recombination required for transposition in bacteria and other organisms.	null	null
Crypa1.CRO_fgenesh1_pg.C_scaffold_8000297	Crypa1_asaf_FrozenGeneCatalog20090730	114747	scaffold_6	1106909	1108066	-	1157	class II Fot2 Tc1/mariner-type transposase	GO:0004803~transposase activity~Catalysis of the transposition of transposable elements or transposons. Transposases are involved in site-specific DNA recombination required for transposition in bacteria and other organisms.	null	null
Crypa1.CRO_fgenesh1_pg.C_scaffold_9000424	Crypa1_asaf_FrozenGeneCatalog20090730	114749	scaffold_8	2280487	2281512	-	1025	class II Fot2 Tc1/mariner-type transposase	GO:0003676~nucleic acid binding~Interacting selectively and non-covalently with any nucleic acid.|GO:0005634~nucleus~A membrane-bounded organelle of eukaryotic cells in which chromosomes are housed and replicated. In most cells, the nucleus contains all of the cell's chromosomes except the organellar chromosomes, and is the site of RNA synthesis and processing. In some species, or in specialized …	IPR004875~CENP-B protein	HMMPfam~PF03184~DDE
Crypa1.CRO_6_AF283502_Crypt1_complete_cds 1 3563	Crypa1_asaf_FrozenGeneCatalog20090730	114797	scaffold_2	181608	184445	+	2837	class II transposon of hAT family of Activator (Ac)-like transposons	GO:0046983~protein dimerization activity~The formation of a protein dimer, a macromolecular structure consists of two noncovalently associated identical or nonidentical subunits.|GO:0004803~transposase activity~Catalysis of the transposition of transposable elements or transposons. Transposases are involved in site-specific DNA recombination required for transposition in bacteria and other organi…	IPR008906~HAT dimerisation	HMMPfam~PF05699~hATC
gw1.2.2345.1	Genewise1Remove	235463	scaffold_2	3114759	3119731	+	4972	class I polyprotein	GO:0003723~RNA binding~Interacting selectively and non-covalently with an RNA molecule or a portion thereof.|GO:0003964~RNA-directed DNA polymerase activity~Catalysis of the reaction: deoxynucleoside triphosphate + DNA(n) = diphosphate + DNA(n+1). Catalyzes RNA-template-directed extension of the 3'- end of a DNA strand by one deoxynucleotide at a time.|GO:0006278~RNA-dependent DNA replication~A D…	IPR000477~RNA-directed DNA polymerase (reverse transcriptase)|IPR001878~Zinc finger, CCHC-type|IPR001584~Integrase, catalytic core|IPR005162~Retrotransposon gag protein|IPR009007~Peptidase aspartic, catalytic|IPR012337~Polynucleotidyl transferase, Ribonuclease H fold	HMMPfam~PF00078~RVT_1|HMMPfam~PF00098~zf-CCHC|HMMPfam~PF00665~rve|HMMPfam~PF03732~Retrotrans_gag|ProfileScan~PS50878~RT_POL|ProfileScan~PS50994~INTEGRASE|superfamily~SSF50630~Acid proteases|superfamily~SSF53098~Ribonuclease H-like|superfamily~SSF56672~DNA/RNA polymerases|superfamily~SSF57756~Retrovirus zinc finger-like domains
Crypa1.CRO_s2t1_RETRO_Pseudoviridae 313 2940	Crypa1_asaf_FrozenGeneCatalog20090730	115234	scaffold_7	2991596	2995570	+	3974	class I putative Pseudoviridae retrotransposon, gag-pol polyprotein			superfamily~SSF56672~DNA/RNA polymerases
Crypa1.CRO_2t4_RETRO_Pseudoviridae 66 3900	Crypa1_asaf_FrozenGeneCatalog20090730	115205	scaffold_2	320467	324651	-	4184	class I putative Pseudoviridae retrotransposon, pseudogene		IPR003006~Immunoglobulin/major histocompatibility complex, conserved site	ScanRegExp~PS00290~IG_MHC
Crypa1.CRO_2_AF283502_Crypt1_complete_cds 1 3563	Crypa1_asaf_FrozenGeneCatalog20090730	114793	scaffold_6	188	3025	+	2837	class II transposon of hAT family of Activator (Ac)-like transposons	GO:0046983~protein dimerization activity~The formation of a protein dimer, a macromolecular structure consists of two noncovalently associated identical or nonidentical subunits.|GO:0004803~transposase activity~Catalysis of the transposition of transposable elements or transposons. Transposases are involved in site-specific DNA recombination required for transposition in bacteria and other organi…	IPR008906~HAT dimerisation	HMMPfam~PF05699~hATC
Crypa1.CRO_3_AF283502_Crypt1_complete_cds 1 3563	Crypa1_asaf_FrozenGeneCatalog20090730	114794	scaffold_7	733470	736307	+	2837	class II transposon of hAT family of Activator (Ac)-like transposons	GO:0046983~protein dimerization activity~The formation of a protein dimer, a macromolecular structure consists of two noncovalently associated identical or nonidentical subunits.|GO:0004803~transposase activity~Catalysis of the transposition of transposable elements or transposons. Transposases are involved in site-specific DNA recombination required for transposition in bacteria and other organi…	IPR008906~HAT dimerisation	HMMPfam~PF05699~hATC
Crypa1.CRO_8_AF283502_Crypt1_complete_cds 1 3563	Crypa1_asaf_FrozenGeneCatalog20090730	114806	scaffold_11	971808	974648	+	2840	class II transposon of hAT family of Activator (Ac)-like transposons	GO:0004803~transposase activity~Catalysis of the transposition of transposable elements or transposons. Transposases are involved in site-specific DNA recombination required for transposition in bacteria and other organisms.	null	null
e_gw1.1.2053.1	Genewise1Plus	248653	scaffold_1	3263728	3266565	+	2837	class II transposon of hAT family of Activator (Ac)-like transposons	GO:0046983~protein dimerization activity~The formation of a protein dimer, a macromolecular structure consists of two noncovalently associated identical or nonidentical subunits.	IPR008906~HAT dimerisation	HMMPfam~PF05699~hATC
e_gw1.4.1236.1	Genewise1Plus	255640	scaffold_4	802112	804949	-	2837	class II transposon of hAT family of Activator (Ac)-like transposons	GO:0046983~protein dimerization activity~The formation of a protein dimer, a macromolecular structure consists of two noncovalently associated identical or nonidentical subunits.	IPR008906~HAT dimerisation	HMMPfam~PF05699~hATC
e_gw1.6.859.1	Genewise1Plus	262880	scaffold_6	446076	448913	-	2837	class II transposon of hAT family of Activator (Ac)-like transposons	GO:0046983~protein dimerization activity~The formation of a protein dimer, a macromolecular structure consists of two noncovalently associated identical or nonidentical subunits.	IPR008906~HAT dimerisation	HMMPfam~PF05699~hATC
Crypa1.CRO_CRYPT2_S13_C6159 1 2033	Crypa1_asaf_FrozenGeneCatalog20090730	114777	scaffold_3	5162120	5163727	+	1607	class II Flipper/Fot1-like transposase	GO:0003676~nucleic acid binding~Interacting selectively and non-covalently with any nucleic acid.|GO:0005634~nucleus~A membrane-bounded organelle of eukaryotic cells in which chromosomes are housed and replicated. In most cells, the nucleus contains all of the cell's chromosomes except the organellar chromosomes, and is the site of RNA synthesis and processing. In some species, or in specialized …	IPR004875~CENP-B protein|IPR007889~Helix-turn-helix, Psq|IPR006600~Centromere protein B, helix-turn-helix|IPR009057~Homeodomain-like	HMMPfam~PF03184~DDE|HMMPfam~PF05225~HTH_psq|ProfileScan~PS51253~HTH_CENPB|HMMSmart~SM00674~no description|superfamily~SSF46689~Homeodomain-like
gw1.8.783.1	Genewise1Remove	226106	scaffold_8	400414	405100	+	4686	class II transposon of hAT family of Activator (Ac)-like transposons	GO:0046983~protein dimerization activity~The formation of a protein dimer, a macromolecular structure consists of two noncovalently associated identical or nonidentical subunits.	IPR008906~HAT dimerisation	HMMPfam~PF05699~hATC
gw1.6.1864.1	Genewise1Remove	235453	scaffold_6	430275	435295	-	5020	class I polyprotein	GO:0003723~RNA binding~Interacting selectively and non-covalently with an RNA molecule or a portion thereof.|GO:0003964~RNA-directed DNA polymerase activity~Catalysis of the reaction: deoxynucleoside triphosphate + DNA(n) = diphosphate + DNA(n+1). Catalyzes RNA-template-directed extension of the 3'- end of a DNA strand by one deoxynucleotide at a time.|GO:0006278~RNA-dependent DNA replication~A D…	IPR000477~RNA-directed DNA polymerase (reverse transcriptase)|IPR001878~Zinc finger, CCHC-type|IPR001584~Integrase, catalytic core|IPR005162~Retrotransposon gag protein|IPR009007~Peptidase aspartic, catalytic|IPR012337~Polynucleotidyl transferase, Ribonuclease H fold	HMMPfam~PF00078~RVT_1|HMMPfam~PF00098~zf-CCHC|HMMPfam~PF00665~rve|HMMPfam~PF03732~Retrotrans_gag|FPrintScan~PR00939~C2HCZNFINGER|ProfileScan~PS50158~ZF_CCHC|ProfileScan~PS50878~RT_POL|ProfileScan~PS50994~INTEGRASE|HMMSmart~SM00343~no description|superfamily~SSF50630~Acid proteases|superfamily~SSF53098~Ribonuclease H-like|superfamily~SSF56672~DNA/RNA polymerases|superfamily~SSF57756~Retrovirus zin…
Crypa1.CRO_2_s14c583_Crypt2 6 1740	Crypa1_asaf_FrozenGeneCatalog20090730	114776	scaffold_2	167557	169164	-	1607	class II Flipper/Fot1-like transposase	GO:0003676~nucleic acid binding~Interacting selectively and non-covalently with any nucleic acid.|GO:0005634~nucleus~A membrane-bounded organelle of eukaryotic cells in which chromosomes are housed and replicated. In most cells, the nucleus contains all of the cell's chromosomes except the organellar chromosomes, and is the site of RNA synthesis and processing. In some species, or in specialized …	IPR004875~CENP-B protein|IPR007889~Helix-turn-helix, Psq|IPR006600~Centromere protein B, helix-turn-helix|IPR009057~Homeodomain-like	HMMPfam~PF03184~DDE|HMMPfam~PF05225~HTH_psq|ProfileScan~PS51253~HTH_CENPB|HMMSmart~SM00674~no description|superfamily~SSF46689~Homeodomain-like
Crypa1.CRO_s2t1_RETRO_Pseudoviridae 1 2485	Crypa1_asaf_FrozenGeneCatalog20090730	115248	scaffold_8	479278	482949	+	3671	class I putative Pseudoviridae retrotransposon, gag-pol polyprotein			superfamily~SSF56672~DNA/RNA polymerases
fgenesh1_pm.9_#_445	fgenesh1_pm	343136	scaffold_9	2101893	2105234	+	3341	n/a U4/U6 snRNA-associated-splicing factor	GO:0003676~nucleic acid binding~Interacting selectively and non-covalently with any nucleic acid.|GO:0005622~intracellular~The living contents of a cell; the matter contained within (but not including) the plasma membrane, usually taken to exclude large vacuoles and masses of secretory or ingested material. In eukaryotes it includes the nucleus and cytoplasm.|GO:0006396~RNA processing~Any process…	IPR000504~RNA recognition motif, RNP-1|IPR003107~RNA-processing protein, HAT helix	HMMPfam~PF00076~RRM_1|ProfileScan~PS50102~RRM|HMMSmart~SM00360~no description|HMMSmart~SM00386~no description|superfamily~SSF54928~RNA-binding domain, RBD
fgenesh1_pg.2_#_795	fgenesh1_pg	327589	scaffold_2	4580100	4580912	+	812	n/a N(5)-glutamine methyltransferase	GO:0003676~nucleic acid binding~Interacting selectively and non-covalently with any nucleic acid.|GO:0008168~methyltransferase activity~Catalysis of the transfer of a methyl group to an acceptor molecule.|GO:0032259~methylation~The process by which a methyl group is covalently attached to a molecule.	IPR002052~N-6 adenine-specific DNA methylase, conserved site	ScanRegExp~PS00092~N6_MTASE|superfamily~SSF53335~S-adenosyl-L-methionine-dependent methyltransferases
gw1.2.1752.1	Genewise1Remove	231508	scaffold_2	661624	662238	-	614	class I gag polyprotein		IPR005162~Retrotransposon gag protein	HMMPfam~PF03732~Retrotrans_gag
gw1.2.1758.1	Genewise1Remove	231514	scaffold_2	709744	710355	-	611	class I gag polyprotein		IPR005162~Retrotransposon gag protein	HMMPfam~PF03732~Retrotrans_gag
gw1.2.1482.1	Genewise1Remove	228721	scaffold_2	1465141	1465944	+	803	class I gag protein	GO:0003676~nucleic acid binding~Interacting selectively and non-covalently with any nucleic acid.|GO:0008270~zinc ion binding~Interacting selectively and non-covalently with zinc (Zn) ions.	IPR005162~Retrotransposon gag protein|IPR001878~Zinc finger, CCHC-type	HMMPfam~PF03732~Retrotrans_gag|FPrintScan~PR00939~C2HCZNFINGER|superfamily~SSF57756~Retrovirus zinc finger-like domains
gw1.2.1899.1	Genewise1Remove	232819	scaffold_2	950901	951581	-	680	class I gag protein		IPR005162~Retrotransposon gag protein	HMMPfam~PF03732~Retrotrans_gag
gw1.6.2331.1	Genewise1Remove	240687	scaffold_6	3926034	3927035	+	1001	class I gag protein		IPR005162~Retrotransposon gag protein	HMMPfam~PF03732~Retrotrans_gag|superfamily~SSF57756~Retrovirus zinc finger-like domains
gw1.2.2948.1	Genewise1Remove	240690	scaffold_2	573285	573839	-	554	class I gag protein		IPR005162~Retrotransposon gag protein	HMMPfam~PF03732~Retrotrans_gag
gw1.6.2334.1	Genewise1Remove	240700	scaffold_6	3873457	3873984	+	527	class I gag protein		IPR005162~Retrotransposon gag protein	HMMPfam~PF03732~Retrotrans_gag
gw1.8.1898.1	Genewise1Remove	240705	scaffold_8	420335	420949	-	614	class I gag protein		IPR005162~Retrotransposon gag protein	HMMPfam~PF03732~Retrotrans_gag
gw1.2.3018.1	Genewise1Remove	241334	scaffold_2	1722880	1723941	-	1061	class I gag protein		IPR005162~Retrotransposon gag protein	HMMPfam~PF03732~Retrotrans_gag
gw1.2.3067.1	Genewise1Remove	241742	scaffold_2	252344	252877	-	533	class I gag protein		IPR005162~Retrotransposon gag protein	HMMPfam~PF03732~Retrotrans_gag
gw1.2.3070.1	Genewise1Remove	241747	scaffold_2	1502693	1503274	-	581	class I gag protein		IPR005162~Retrotransposon gag protein	HMMPfam~PF03732~Retrotrans_gag
gw1.3.3420.1	Genewise1Remove	241761	scaffold_3	5052341	5052901	-	560	class I gag protein		IPR005162~Retrotransposon gag protein	HMMPfam~PF03732~Retrotrans_gag
gw1.7.2103.1	Genewise1Remove	241763	scaffold_7	2805735	2806412	-	677	class I gag protein		IPR005162~Retrotransposon gag protein	HMMPfam~PF03732~Retrotrans_gag
gw1.2.3088.1	Genewise1Remove	241813	scaffold_2	1326367	1326900	+	533	class I gag protein		IPR005162~Retrotransposon gag protein	HMMPfam~PF03732~Retrotrans_gag
gw1.2.3096.1	Genewise1Remove	241837	scaffold_2	4752483	4752986	+	503	class I gag protein		IPR005162~Retrotransposon gag protein	HMMPfam~PF03732~Retrotrans_gag
gw1.2.2351.1	Genewise1Remove	235483	scaffold_2	462712	467402	-	4690	class I polyprotein	GO:0003723~RNA binding~Interacting selectively and non-covalently with an RNA molecule or a portion thereof.|GO:0003964~RNA-directed DNA polymerase activity~Catalysis of the reaction: deoxynucleoside triphosphate + DNA(n) = diphosphate + DNA(n+1). Catalyzes RNA-template-directed extension of the 3'- end of a DNA strand by one deoxynucleotide at a time.|GO:0006278~RNA-dependent DNA replication~A D…	IPR000477~RNA-directed DNA polymerase (reverse transcriptase)|IPR001878~Zinc finger, CCHC-type|IPR001584~Integrase, catalytic core|IPR005162~Retrotransposon gag protein|IPR009007~Peptidase aspartic, catalytic|IPR012337~Polynucleotidyl transferase, Ribonuclease H fold	HMMPfam~PF00078~RVT_1|HMMPfam~PF00098~zf-CCHC|HMMPfam~PF00665~rve|HMMPfam~PF03732~Retrotrans_gag|ProfileScan~PS50158~ZF_CCHC|ProfileScan~PS50878~RT_POL|ProfileScan~PS50994~INTEGRASE|HMMSmart~SM00343~no description|superfamily~SSF50630~Acid proteases|superfamily~SSF53098~Ribonuclease H-like|superfamily~SSF56672~DNA/RNA polymerases|superfamily~SSF57756~Retrovirus zinc finger-like domains
gw1.2.2355.1	Genewise1Remove	235504	scaffold_2	1686967	1691915	-	4948	class I polyprotein	GO:0003723~RNA binding~Interacting selectively and non-covalently with an RNA molecule or a portion thereof.|GO:0003964~RNA-directed DNA polymerase activity~Catalysis of the reaction: deoxynucleoside triphosphate + DNA(n) = diphosphate + DNA(n+1). Catalyzes RNA-template-directed extension of the 3'- end of a DNA strand by one deoxynucleotide at a time.|GO:0006278~RNA-dependent DNA replication~A D…	IPR000477~RNA-directed DNA polymerase (reverse transcriptase)|IPR005162~Retrotransposon gag protein|IPR001584~Integrase, catalytic core|IPR009007~Peptidase aspartic, catalytic|IPR012337~Polynucleotidyl transferase, Ribonuclease H fold	HMMPfam~PF00078~RVT_1|HMMPfam~PF03732~Retrotrans_gag|ProfileScan~PS50878~RT_POL|ProfileScan~PS50994~INTEGRASE|superfamily~SSF50630~Acid proteases|superfamily~SSF53098~Ribonuclease H-like|superfamily~SSF56672~DNA/RNA polymerases
gw1.2.2362.1	Genewise1Remove	235527	scaffold_2	1754767	1759422	+	4655	class I polyprotein	GO:0003723~RNA binding~Interacting selectively and non-covalently with an RNA molecule or a portion thereof.|GO:0003964~RNA-directed DNA polymerase activity~Catalysis of the reaction: deoxynucleoside triphosphate + DNA(n) = diphosphate + DNA(n+1). Catalyzes RNA-template-directed extension of the 3'- end of a DNA strand by one deoxynucleotide at a time.|GO:0006278~RNA-dependent DNA replication~A D…	IPR000477~RNA-directed DNA polymerase (reverse transcriptase)|IPR001584~Integrase, catalytic core|IPR005162~Retrotransposon gag protein|IPR009007~Peptidase aspartic, catalytic|IPR012337~Polynucleotidyl transferase, Ribonuclease H fold	HMMPfam~PF00078~RVT_1|HMMPfam~PF00665~rve|HMMPfam~PF03732~Retrotrans_gag|ProfileScan~PS50878~RT_POL|ProfileScan~PS50994~INTEGRASE|superfamily~SSF50630~Acid proteases|superfamily~SSF53098~Ribonuclease H-like|superfamily~SSF56672~DNA/RNA polymerases|superfamily~SSF57756~Retrovirus zinc finger-like domains
Crypa1.CRO_s2t8_RETRO_Pseudoviridae 1 3359	Crypa1_asaf_FrozenGeneCatalog20090730	115159	scaffold_2	811620	815135	-	3515	class I putative Pseudoviridae retrotransposon, gag-pol polyprotein	null	null	null
Crypa1.CRO_s2t8_RETRO_Pseudoviridae 1 3360	Crypa1_asaf_FrozenGeneCatalog20090730	115163	scaffold_2	998702	1002061	-	3359	class I putative Pseudoviridae retrotransposon, gag-pol polyprotein	null	null	null
Crypa1.CRO_2_s2t8_RETRO_Pseudoviridae 1 3360	Crypa1_asaf_FrozenGeneCatalog20090730	115166	scaffold_2	1231067	1234426	-	3359	class I putative Pseudoviridae retrotransposon, gag-pol polyprotein	null	null	null
Crypa1.CRO_1_s2t1_RETRO_Pseudoviridae 1 3359	Crypa1_asaf_FrozenGeneCatalog20090730	115169	scaffold_2	1409972	1413331	-	3359	class I putative Pseudoviridae retrotransposon, gag-pol polyprotein	null	null	null
Crypa1.CRO_s2t1_RETRO_Pseudoviridae 325 2940	Crypa1_asaf_FrozenGeneCatalog20090730	115170	scaffold_2	1448976	1452086	-	3110	class I putative Pseudoviridae retrotransposon, gag-pol polyprotein	GO:0003676~nucleic acid binding~Interacting selectively and non-covalently with any nucleic acid.	IPR012337~Polynucleotidyl transferase, Ribonuclease H fold	superfamily~SSF53098~Ribonuclease H-like|superfamily~SSF56672~DNA/RNA polymerases
Crypa1.CRO_s2t1_RETRO_Pseudoviridae 1 3360	Crypa1_asaf_FrozenGeneCatalog20090730	115173	scaffold_2	1580346	1583705	+	3359	class I putative Pseudoviridae retrotransposon, gag-pol polyprotein			superfamily~SSF56672~DNA/RNA polymerases
Crypa1.CRO_s2t8_RETRO_Pseudoviridae 1 3292	Crypa1_asaf_FrozenGeneCatalog20090730	115180	scaffold_10	39272	42568	-	3296	class I putative Pseudoviridae retrotransposon, gag-pol polyprotein	null	null	null
Crypa1.CRO_2_s2t8_RETRO_Pseudoviridae 1 3359	Crypa1_asaf_FrozenGeneCatalog20090730	115186	scaffold_9	2869067	2872678	-	3611	class I putative Pseudoviridae retrotransposon, gag-pol polyprotein	GO:0003676~nucleic acid binding~Interacting selectively and non-covalently with any nucleic acid.	IPR012337~Polynucleotidyl transferase, Ribonuclease H fold	superfamily~SSF53098~Ribonuclease H-like|superfamily~SSF56672~DNA/RNA polymerases
Crypa1.CRO_5_s2t8_RETRO_Pseudoviridae 1 3360	Crypa1_asaf_FrozenGeneCatalog20090730	115187	scaffold_9	2882835	2886446	+	3611	class I putative Pseudoviridae retrotransposon, gag-pol polyprotein	GO:0003676~nucleic acid binding~Interacting selectively and non-covalently with any nucleic acid.	IPR012337~Polynucleotidyl transferase, Ribonuclease H fold	superfamily~SSF53098~Ribonuclease H-like|superfamily~SSF56672~DNA/RNA polymerases
Crypa1.CRO_1_s2t1_RETRO_Pseudoviridae 1 3360	Crypa1_asaf_FrozenGeneCatalog20090730	115191	scaffold_4	51628	55239	+	3611	class I putative Pseudoviridae retrotransposon, gag-pol polyprotein	GO:0003676~nucleic acid binding~Interacting selectively and non-covalently with any nucleic acid.	IPR012337~Polynucleotidyl transferase, Ribonuclease H fold	superfamily~SSF53098~Ribonuclease H-like|superfamily~SSF56672~DNA/RNA polymerases
Crypa1.CRO_6_s2t8_RETRO_Pseudoviridae 1 3360	Crypa1_asaf_FrozenGeneCatalog20090730	115192	scaffold_4	83634	87245	-	3611	class I putative Pseudoviridae retrotransposon, gag-pol polyprotein			superfamily~SSF56672~DNA/RNA polymerases
Crypa1.CRO_8_s2t8_RETRO_Pseudoviridae 1 3360	Crypa1_asaf_FrozenGeneCatalog20090730	115198	scaffold_8	1918580	1922191	+	3611	class I putative Pseudoviridae retrotransposon, gag-pol polyprotein	GO:0003677~DNA binding~Any molecular function by which a gene product interacts selectively with DNA (deoxyribonucleic acid).|GO:0015074~DNA integration~The process by which a segment of DNA is incorporated into another, usually larger, DNA molecule such as a chromosome.|GO:0003676~nucleic acid binding~Interacting selectively and non-covalently with any nucleic acid.	IPR001584~Integrase, catalytic core|IPR012337~Polynucleotidyl transferase, Ribonuclease H fold	HMMPfam~PF00665~rve|ProfileScan~PS50994~INTEGRASE|superfamily~SSF53098~Ribonuclease H-like|superfamily~SSF56672~DNA/RNA polymerases
Crypa1.CRO_s2t1_RETRO_Pseudoviridae 1 2395	Crypa1_asaf_FrozenGeneCatalog20090730	115201	scaffold_2	410575	414186	-	3611	class I putative Pseudoviridae retrotransposon, gag-pol polyprotein	GO:0003676~nucleic acid binding~Interacting selectively and non-covalently with any nucleic acid.	IPR012337~Polynucleotidyl transferase, Ribonuclease H fold	superfamily~SSF53098~Ribonuclease H-like|superfamily~SSF56672~DNA/RNA polymerases
Crypa1.CRO_2_s2t1_RETRO_Pseudoviridae 1 3360	Crypa1_asaf_FrozenGeneCatalog20090730	115204	scaffold_2	394056	397667	+	3611	class I putative Pseudoviridae retrotransposon, gag-pol polyprotein			superfamily~SSF56672~DNA/RNA polymerases
Crypa1.CRO_10_s2t8_RETRO_Pseudoviridae 1 3360	Crypa1_asaf_FrozenGeneCatalog20090730	115214	scaffold_6	3896951	3900562	-	3611	class I putative Pseudoviridae retrotransposon, gag-pol polyprotein	GO:0003676~nucleic acid binding~Interacting selectively and non-covalently with any nucleic acid.	IPR012337~Polynucleotidyl transferase, Ribonuclease H fold	superfamily~SSF53098~Ribonuclease H-like|superfamily~SSF56672~DNA/RNA polymerases
Crypa1.CRO_4_s2t1_RETRO_Pseudoviridae 1 3359	Crypa1_asaf_FrozenGeneCatalog20090730	115215	scaffold_6	2812941	2816552	-	3611	class I putative Pseudoviridae retrotransposon, gag-pol polyprotein			superfamily~SSF56672~DNA/RNA polymerases
Crypa1.CRO_4_s2t8_RETRO_Pseudoviridae 1 3359	Crypa1_asaf_FrozenGeneCatalog20090730	115217	scaffold_6	2837040	2840651	-	3611	class I putative Pseudoviridae retrotransposon, gag-pol polyprotein			superfamily~SSF56672~DNA/RNA polymerases
Crypa1.CRO_11_s2t8_RETRO_Pseudoviridae 1 3360	Crypa1_asaf_FrozenGeneCatalog20090730	115219	scaffold_13	17444	21055	+	3611	class I putative Pseudoviridae retrotransposon, gag-pol polyprotein			superfamily~SSF56672~DNA/RNA polymerases
Crypa1.CRO_s2t1_RETRO_Pseudoviridae 1 2415	Crypa1_asaf_FrozenGeneCatalog20090730	115224	scaffold_6	1890233	1893844	+	3611	class I putative Pseudoviridae retrotransposon, gag-pol polyprotein			superfamily~SSF56672~DNA/RNA polymerases
Crypa1.CRO_12_s2t8_RETRO_Pseudoviridae 1 3360	Crypa1_asaf_FrozenGeneCatalog20090730	115226	scaffold_6	1900052	1903663	+	3611	class I putative Pseudoviridae retrotransposon, gag-pol polyprotein			superfamily~SSF56672~DNA/RNA polymerases
Crypa1.CRO_13_s2t8_RETRO_Pseudoviridae 1 3360	Crypa1_asaf_FrozenGeneCatalog20090730	115227	scaffold_6	2714224	2717835	-	3611	class I putative Pseudoviridae retrotransposon, gag-pol polyprotein	GO:0003676~nucleic acid binding~Interacting selectively and non-covalently with any nucleic acid.	IPR012337~Polynucleotidyl transferase, Ribonuclease H fold	superfamily~SSF53098~Ribonuclease H-like|superfamily~SSF56672~DNA/RNA polymerases
Crypa1.CRO_3_s2t1_RETRO_Pseudoviridae 1 3360	Crypa1_asaf_FrozenGeneCatalog20090730	115228	scaffold_7	232979	236590	-	3611	class I putative Pseudoviridae retrotransposon, gag-pol polyprotein			superfamily~SSF56672~DNA/RNA polymerases
Crypa1.CRO_4_s2t1_RETRO_Pseudoviridae 1 3360	Crypa1_asaf_FrozenGeneCatalog20090730	115229	scaffold_7	2683911	2687522	-	3611	class I putative Pseudoviridae retrotransposon, gag-pol polyprotein			superfamily~SSF56672~DNA/RNA polymerases
Crypa1.CRO_5_s2t1_RETRO_Pseudoviridae 1 3360	Crypa1_asaf_FrozenGeneCatalog20090730	115235	scaffold_7	3003958	3007569	+	3611	class I putative Pseudoviridae retrotransposon, gag-pol polyprotein			superfamily~SSF56672~DNA/RNA polymerases
Crypa1.CRO_6_s2t1_RETRO_Pseudoviridae 1 3359	Crypa1_asaf_FrozenGeneCatalog20090730	115239	scaffold_1	4528931	4532542	-	3611	class I putative Pseudoviridae retrotransposon, gag-pol polyprotein			superfamily~SSF56672~DNA/RNA polymerases
Crypa1.CRO_3_s2t8_RETRO_Pseudoviridae 1 3359	Crypa1_asaf_FrozenGeneCatalog20090730	115240	scaffold_1	7327472	7331083	+	3611	class I putative Pseudoviridae retrotransposon, gag-pol polyprotein	GO:0003676~nucleic acid binding~Interacting selectively and non-covalently with any nucleic acid.	IPR012337~Polynucleotidyl transferase, Ribonuclease H fold	superfamily~SSF53098~Ribonuclease H-like|superfamily~SSF56672~DNA/RNA polymerases
Crypa1.CRO_5_s2t8_RETRO_Pseudoviridae 1 3359	Crypa1_asaf_FrozenGeneCatalog20090730	115255	scaffold_10	796627	800238	+	3611	class I putative Pseudoviridae retrotransposon, gag-pol polyprotein	GO:0003676~nucleic acid binding~Interacting selectively and non-covalently with any nucleic acid.	IPR012337~Polynucleotidyl transferase, Ribonuclease H fold	superfamily~SSF53098~Ribonuclease H-like|superfamily~SSF56672~DNA/RNA polymerases
Crypa1.CRO_14_s2t8_RETRO_Pseudoviridae 1 3360	Crypa1_asaf_FrozenGeneCatalog20090730	115258	scaffold_3	5267080	5270691	+	3611	class I putative Pseudoviridae retrotransposon, gag-pol polyprotein			superfamily~SSF56672~DNA/RNA polymerases
Crypa1.CRO_7_s2t1_RETRO_Pseudoviridae 1 3359	Crypa1_asaf_FrozenGeneCatalog20090730	115260	scaffold_2	5485225	5488836	+	3611	class I putative Pseudoviridae retrotransposon, gag-pol polyprotein			superfamily~SSF56672~DNA/RNA polymerases
Crypa1.CRO_7_s2t1_RETRO_Pseudoviridae 1 3360	Crypa1_asaf_FrozenGeneCatalog20090730	115262	scaffold_7	204667	208278	+	3611	class I putative Pseudoviridae retrotransposon, gag-pol polyprotein			superfamily~SSF56672~DNA/RNA polymerases
e_gw1.2.3071.1	Genewise1Plus	249440	scaffold_2	1562901	1563419	+	518	class I putative Pseudoviridae retrotransposon, gag-pol polyprotein		IPR005162~Retrotransposon gag protein	HMMPfam~PF03732~Retrotrans_gag
e_gw1.6.1923.1	Genewise1Plus	262844	scaffold_6	292705	296099	+	3394	n/a mRNA 3'-end-processing protein RNA14	GO:0005634~nucleus~A membrane-bounded organelle of eukaryotic cells in which chromosomes are housed and replicated. In most cells, the nucleus contains all of the cell's chromosomes except the organellar chromosomes, and is the site of RNA synthesis and processing. In some species, or in specialized cell types, RNA metabolism or DNA replication may be absent.|GO:0006397~mRNA processing~Any proces…	IPR008847~Suppressor of forked|IPR003107~RNA-processing protein, HAT helix	HMMPfam~PF05843~Suf|HMMSmart~SM00386~no description|superfamily~SSF48452~TPR-like
Crypa1.estExt_Genewise1Plus.C_80365	Crypa1_FrozenGeneCatalog20090730_v4	94170	scaffold_6	638783	640121	-	1338	n/a U3 small nucleolar RNA-associated protein	GO:0005622~intracellular~The living contents of a cell; the matter contained within (but not including) the plasma membrane, usually taken to exclude large vacuoles and masses of secretory or ingested material. In eukaryotes it includes the nucleus and cytoplasm.|GO:0006396~RNA processing~Any process involved in the conversion of one or more primary RNA transcripts into one or more mature RNA mol…	IPR013949~U3 small nucleolar RNA-associated protein 6|IPR003107~RNA-processing protein, HAT helix	HMMPfam~PF08640~U3_assoc_6|HMMSmart~SM00386~no description|superfamily~SSF48452~TPR-like
Crypa1.estExt_fgenesh1_pg.C_50625	Crypa1_FrozenGeneCatalog20090730_v4	107690	scaffold_2	4113857	4116824	-	2967	n/a pre-mRNA-processing factor	GO:0005622~intracellular~The living contents of a cell; the matter contained within (but not including) the plasma membrane, usually taken to exclude large vacuoles and masses of secretory or ingested material. In eukaryotes it includes the nucleus and cytoplasm.|GO:0006396~RNA processing~Any process involved in the conversion of one or more primary RNA transcripts into one or more mature RNA mol…	IPR003107~RNA-processing protein, HAT helix	HMMSmart~SM00386~no description|superfamily~SSF48452~TPR-like
gw1.2.2412.1	Genewise1Remove	235957	scaffold_2	25141	28850	-	3709	class I polyprotein	GO:0003723~RNA binding~Interacting selectively and non-covalently with an RNA molecule or a portion thereof.|GO:0003964~RNA-directed DNA polymerase activity~Catalysis of the reaction: deoxynucleoside triphosphate + DNA(n) = diphosphate + DNA(n+1). Catalyzes RNA-template-directed extension of the 3'- end of a DNA strand by one deoxynucleotide at a time.|GO:0006278~RNA-dependent DNA replication~A D…	IPR000477~RNA-directed DNA polymerase (reverse transcriptase)|IPR001878~Zinc finger, CCHC-type|IPR005162~Retrotransposon gag protein|IPR009007~Peptidase aspartic, catalytic	HMMPfam~PF00078~RVT_1|HMMPfam~PF00098~zf-CCHC|HMMPfam~PF03732~Retrotrans_gag|FPrintScan~PR00939~C2HCZNFINGER|ProfileScan~PS50158~ZF_CCHC|ProfileScan~PS50878~RT_POL|HMMSmart~SM00343~no description|superfamily~SSF50630~Acid proteases|superfamily~SSF56672~DNA/RNA polymerases|superfamily~SSF57756~Retrovirus zinc finger-like domains
estExt_Genewise1Plus.C_91739	estExt_Genewise1Plus	296761	scaffold_9	2756591	2759659	-	3068	n/a pre-mRNA splicing factor	GO:0000398~nuclear mRNA splicing, via spliceosome~The joining together of exons from one or more primary transcripts of nuclear messenger RNA (mRNA) and the excision of intron sequences, via a spliceosomal mechanism, so that mRNA consisting only of the joined exons is produced.|GO:0005634~nucleus~A membrane-bounded organelle of eukaryotic cells in which chromosomes are housed and replicated. In m…	IPR001440~Tetratricopeptide TPR-1|IPR010491~PRP1 splicing factor, N-terminal|IPR013026~Tetratricopeptide region|IPR003107~RNA-processing protein, HAT helix	HMMPfam~PF00515~TPR_1|HMMPfam~PF06424~PRP1_N|ProfileScan~PS50293~TPR_REGION|HMMSmart~SM00028~no description|HMMSmart~SM00386~no description|superfamily~SSF48439~Protein prenylyltransferase|superfamily~SSF48452~TPR-like
Crypa1.estExt_fgenesh1_pm.C_30467	Crypa1_FrozenGeneCatalog20090730_v4	97899	scaffold_3	2959130	2962376	+	3246	n/a pre-mRNA-processing factor	GO:0005622~intracellular~The living contents of a cell; the matter contained within (but not including) the plasma membrane, usually taken to exclude large vacuoles and masses of secretory or ingested material. In eukaryotes it includes the nucleus and cytoplasm.|GO:0006396~RNA processing~Any process involved in the conversion of one or more primary RNA transcripts into one or more mature RNA mol…	IPR003107~RNA-processing protein, HAT helix	HMMSmart~SM00386~no description|superfamily~SSF48452~TPR-like
Crypa1.fgenesh1_pm.C_scaffold_1000095	Crypa1_FrozenGeneCatalog20090730_v4	58858	scaffold_1	589391	594912	-	5521	n/a rRNA biogenesis protein	GO:0003723~RNA binding~Interacting selectively and non-covalently with an RNA molecule or a portion thereof.|GO:0005509~calcium ion binding~Interacting selectively and non-covalently with calcium ions (Ca2+).|GO:0005622~intracellular~The living contents of a cell; the matter contained within (but not including) the plasma membrane, usually taken to exclude large vacuoles and masses of secretory o…	IPR003029~S1, RNA binding|IPR002048~Calcium-binding EF-hand|IPR003107~RNA-processing protein, HAT helix|IPR016027~Nucleic acid-binding, OB-fold-like	HMMPfam~PF00575~S1|ScanRegExp~PS00018~EF_HAND_1|ProfileScan~PS50126~S1|HMMSmart~SM00316~no description|HMMSmart~SM00386~no description|superfamily~SSF48452~TPR-like|superfamily~SSF50249~Nucleic acid-binding proteins
fgenesh1_pg.5_#_1132	fgenesh1_pg	331546	scaffold_5	4278019	4278839	+	820	n/a hypothetical protein	null	null	null
Crypa1.CRO_s1c6662_RETRO_Metaviridae_cluster 4 9124	Crypa1_asaf_FrozenGeneCatalog20090730	115157	scaffold_2	796634	804196	-	7562	class I putative Pseudoviridae retrotransposon, pseudogene		IPR003006~Immunoglobulin/major histocompatibility complex, conserved site	ScanRegExp~PS00290~IG_MHC
Crypa1.CRO_s10c1824_RETRO_Pseudoviridae 1 8749	Crypa1_asaf_FrozenGeneCatalog20090730	115193	scaffold_4	480725	484891	+	4166	class I putative Pseudoviridae retrotransposon	GO:0003677~DNA binding~Any molecular function by which a gene product interacts selectively with DNA (deoxyribonucleic acid).|GO:0015074~DNA integration~The process by which a segment of DNA is incorporated into another, usually larger, DNA molecule such as a chromosome.|GO:0003676~nucleic acid binding~Interacting selectively and non-covalently with any nucleic acid.	IPR001584~Integrase, catalytic core|IPR013103~Reverse transcriptase, RNA-dependent DNA polymerase|IPR012337~Polynucleotidyl transferase, Ribonuclease H fold	HMMPfam~PF00665~rve|HMMPfam~PF07727~RVT_2|ProfileScan~PS50994~INTEGRASE|superfamily~SSF53098~Ribonuclease H-like|superfamily~SSF56672~DNA/RNA polymerases
Crypa1.CRO_1_s14c583_Crypt2 6 1740	Crypa1_asaf_FrozenGeneCatalog20090730	114772	scaffold_5	1492320	1493927	+	1607	class II Flipper/Fot1-like transposase	GO:0003676~nucleic acid binding~Interacting selectively and non-covalently with any nucleic acid.|GO:0005634~nucleus~A membrane-bounded organelle of eukaryotic cells in which chromosomes are housed and replicated. In most cells, the nucleus contains all of the cell's chromosomes except the organellar chromosomes, and is the site of RNA synthesis and processing. In some species, or in specialized …	IPR004875~CENP-B protein|IPR007889~Helix-turn-helix, Psq|IPR006600~Centromere protein B, helix-turn-helix|IPR009057~Homeodomain-like	HMMPfam~PF03184~DDE|HMMPfam~PF05225~HTH_psq|ProfileScan~PS51253~HTH_CENPB|HMMSmart~SM00674~no description|superfamily~SSF46689~Homeodomain-like
Crypa1.CRO_1_s2t8_RETRO_Pseudoviridae 1 3360	Crypa1_asaf_FrozenGeneCatalog20090730	115164	scaffold_2	1060016	1063627	-	3611	class I putative Pseudoviridae retrotransposon, gag-pol polyprotein	GO:0003723~RNA binding~Interacting selectively and non-covalently with an RNA molecule or a portion thereof.|GO:0003964~RNA-directed DNA polymerase activity~Catalysis of the reaction: deoxynucleoside triphosphate + DNA(n) = diphosphate + DNA(n+1). Catalyzes RNA-template-directed extension of the 3'- end of a DNA strand by one deoxynucleotide at a time.|GO:0006278~RNA-dependent DNA replication~A D…	IPR000477~RNA-directed DNA polymerase (reverse transcriptase)|IPR001584~Integrase, catalytic core|IPR012337~Polynucleotidyl transferase, Ribonuclease H fold	HMMPfam~PF00078~RVT_1|HMMPfam~PF00665~rve|ProfileScan~PS50994~INTEGRASE|superfamily~SSF53098~Ribonuclease H-like|superfamily~SSF56672~DNA/RNA polymerases
estExt_Genewise1Plus.C_51615	estExt_Genewise1Plus	291947	scaffold_5	2572002	2574052	-	2050	n/a pre-mRNA splicing factor	GO:0005622~intracellular~The living contents of a cell; the matter contained within (but not including) the plasma membrane, usually taken to exclude large vacuoles and masses of secretory or ingested material. In eukaryotes it includes the nucleus and cytoplasm.|GO:0006396~RNA processing~Any process involved in the conversion of one or more primary RNA transcripts into one or more mature RNA mol…	IPR003107~RNA-processing protein, HAT helix|IPR013026~Tetratricopeptide region	HMMPfam~PF02184~HAT|ProfileScan~PS50293~TPR_REGION|HMMSmart~SM00386~no description|superfamily~SSF48439~Protein prenylyltransferase|superfamily~SSF48452~TPR-like
Crypa1.CRO_s1c8281_Crypt2 2 1738	Crypa1_asaf_FrozenGeneCatalog20090730	114819	scaffold_6	1240110	1241717	+	1607	class II Flipper/Fot1-like transposase	GO:0003676~nucleic acid binding~Interacting selectively and non-covalently with any nucleic acid.|GO:0005634~nucleus~A membrane-bounded organelle of eukaryotic cells in which chromosomes are housed and replicated. In most cells, the nucleus contains all of the cell's chromosomes except the organellar chromosomes, and is the site of RNA synthesis and processing. In some species, or in specialized …	IPR004875~CENP-B protein|IPR007889~Helix-turn-helix, Psq|IPR011526~Helix-turn-helix, Psq-like|IPR006600~Centromere protein B, helix-turn-helix|IPR009057~Homeodomain-like	HMMPfam~PF03184~DDE|HMMPfam~PF05225~HTH_psq|ProfileScan~PS50960~HTH_PSQ|ProfileScan~PS51253~HTH_CENPB|HMMSmart~SM00674~no description|superfamily~SSF46689~Homeodomain-like
e_gw1.3.1775.1	Genewise1Plus	253096	scaffold_3	611990	613694	+	1704	n/a alpha/beta hydrolase		IPR000073~Alpha/beta hydrolase fold-1|IPR005162~Retrotransposon gag protein	HMMPfam~PF00561~Abhydrolase_1|HMMPfam~PF03732~Retrotrans_gag|superfamily~SSF53474~alpha/beta-Hydrolases
Crypa1.CRO_7_AF283502_Crypt1_complete_cds 1 3563	Crypa1_asaf_FrozenGeneCatalog20090730	114798	scaffold_6	3719075	3721912	-	2837	class II transposon of hAT family of Activator (Ac)-like transposons	GO:0046983~protein dimerization activity~The formation of a protein dimer, a macromolecular structure consists of two noncovalently associated identical or nonidentical subunits.|GO:0004803~transposase activity~Catalysis of the transposition of transposable elements or transposons. Transposases are involved in site-specific DNA recombination required for transposition in bacteria and other organi…	IPR008906~HAT dimerisation	HMMPfam~PF05699~hATC
Crypa1.CRO_s2t1_RETRO_Pseudoviridae 1 2476	Crypa1_asaf_FrozenGeneCatalog20090730	115244	scaffold_8	495151	499119	+	3968	class I putative Pseudoviridae retrotransposon, pseudogene			superfamily~SSF56672~DNA/RNA polymerases
Crypa1.CRO_1_s12c3101_Crypt2 1 1740	Crypa1_asaf_FrozenGeneCatalog20090730	114812	scaffold_6	1994133	1996004	+	1871	class II Flipper/Fot1-like transposase	GO:0003676~nucleic acid binding~Interacting selectively and non-covalently with any nucleic acid.|GO:0005634~nucleus~A membrane-bounded organelle of eukaryotic cells in which chromosomes are housed and replicated. In most cells, the nucleus contains all of the cell's chromosomes except the organellar chromosomes, and is the site of RNA synthesis and processing. In some species, or in specialized …	IPR004875~CENP-B protein|IPR007889~Helix-turn-helix, Psq|IPR006600~Centromere protein B, helix-turn-helix	HMMPfam~PF03184~DDE|HMMPfam~PF05225~HTH_psq|ProfileScan~PS51253~HTH_CENPB|HMMSmart~SM00674~no description
e_gw1.1.118.1	Genewise1Plus	247664	scaffold_1	2795985	2802310	-	6325	n/a duf1740 domain containing protein	GO:0005622~intracellular~The living contents of a cell; the matter contained within (but not including) the plasma membrane, usually taken to exclude large vacuoles and masses of secretory or ingested material. In eukaryotes it includes the nucleus and cytoplasm.|GO:0006396~RNA processing~Any process involved in the conversion of one or more primary RNA transcripts into one or more mature RNA mol…	IPR013633~Protein of unknown function DUF1740|IPR003107~RNA-processing protein, HAT helix	HMMPfam~PF08424~DUF1740|HMMSmart~SM00386~no description|superfamily~SSF48452~TPR-like
Crypa1.CRO_3_s10c1824_RETRO_Pseudoviridae 1 8749	Crypa1_asaf_FrozenGeneCatalog20090730	115211	scaffold_2	187269	191435	-	4166	class I putative Pseudoviridae retrotransposon, pseudogene	GO:0003677~DNA binding~Any molecular function by which a gene product interacts selectively with DNA (deoxyribonucleic acid).|GO:0015074~DNA integration~The process by which a segment of DNA is incorporated into another, usually larger, DNA molecule such as a chromosome.|GO:0003676~nucleic acid binding~Interacting selectively and non-covalently with any nucleic acid.	IPR001584~Integrase, catalytic core|IPR013103~Reverse transcriptase, RNA-dependent DNA polymerase|IPR012337~Polynucleotidyl transferase, Ribonuclease H fold	HMMPfam~PF00665~rve|HMMPfam~PF07727~RVT_2|ProfileScan~PS50994~INTEGRASE|superfamily~SSF53098~Ribonuclease H-like|superfamily~SSF56672~DNA/RNA polymerases
Crypa1.CRO_1_CRYPT2_S13_C6159 1 2033	Crypa1_asaf_FrozenGeneCatalog20090730	114817	scaffold_6	1221531	1223138	+	1607	class II Flipper/Fot1-like transposase	GO:0003676~nucleic acid binding~Interacting selectively and non-covalently with any nucleic acid.|GO:0005634~nucleus~A membrane-bounded organelle of eukaryotic cells in which chromosomes are housed and replicated. In most cells, the nucleus contains all of the cell's chromosomes except the organellar chromosomes, and is the site of RNA synthesis and processing. In some species, or in specialized …	IPR004875~CENP-B protein|IPR007889~Helix-turn-helix, Psq|IPR011526~Helix-turn-helix, Psq-like|IPR006600~Centromere protein B, helix-turn-helix|IPR009057~Homeodomain-like	HMMPfam~PF03184~DDE|HMMPfam~PF05225~HTH_psq|ProfileScan~PS50960~HTH_PSQ|ProfileScan~PS51253~HTH_CENPB|HMMSmart~SM00674~no description|superfamily~SSF46689~Homeodomain-like
Crypa1.CRO_1_s14c583_Crypt2 1 1740	Crypa1_asaf_FrozenGeneCatalog20090730	114821	scaffold_6	976677	978284	+	1607	class II Flipper/Fot1-like transposase	GO:0003676~nucleic acid binding~Interacting selectively and non-covalently with any nucleic acid.|GO:0005634~nucleus~A membrane-bounded organelle of eukaryotic cells in which chromosomes are housed and replicated. In most cells, the nucleus contains all of the cell's chromosomes except the organellar chromosomes, and is the site of RNA synthesis and processing. In some species, or in specialized …	IPR004875~CENP-B protein|IPR007889~Helix-turn-helix, Psq|IPR011526~Helix-turn-helix, Psq-like|IPR006600~Centromere protein B, helix-turn-helix|IPR009057~Homeodomain-like	HMMPfam~PF03184~DDE|HMMPfam~PF05225~HTH_psq|ProfileScan~PS50960~HTH_PSQ|ProfileScan~PS51253~HTH_CENPB|HMMSmart~SM00674~no description|superfamily~SSF46689~Homeodomain-like
Crypa1.CRO_1_s10c1824_RETRO_Pseudoviridae 1 8749	Crypa1_asaf_FrozenGeneCatalog20090730	115208	scaffold_2	131827	135993	+	4166	class I putative Pseudoviridae retrotransposon, pseudogene	GO:0003676~nucleic acid binding~Interacting selectively and non-covalently with any nucleic acid.	IPR013103~Reverse transcriptase, RNA-dependent DNA polymerase|IPR012337~Polynucleotidyl transferase, Ribonuclease H fold	HMMPfam~PF07727~RVT_2|superfamily~SSF53098~Ribonuclease H-like
Crypa1.CRO_2_s14c583_Crypt2 1 1740	Crypa1_asaf_FrozenGeneCatalog20090730	114824	scaffold_6	1454113	1455720	+	1607	class II Flipper/Fot1-like transposase	GO:0003676~nucleic acid binding~Interacting selectively and non-covalently with any nucleic acid.|GO:0005634~nucleus~A membrane-bounded organelle of eukaryotic cells in which chromosomes are housed and replicated. In most cells, the nucleus contains all of the cell's chromosomes except the organellar chromosomes, and is the site of RNA synthesis and processing. In some species, or in specialized …	IPR004875~CENP-B protein|IPR007889~Helix-turn-helix, Psq|IPR011526~Helix-turn-helix, Psq-like|IPR006600~Centromere protein B, helix-turn-helix|IPR009057~Homeodomain-like	HMMPfam~PF03184~DDE|HMMPfam~PF05225~HTH_psq|ProfileScan~PS50960~HTH_PSQ|ProfileScan~PS51253~HTH_CENPB|HMMSmart~SM00674~no description|superfamily~SSF46689~Homeodomain-like
Crypa1.CRO_3_s14c583_Crypt2 1 1740	Crypa1_asaf_FrozenGeneCatalog20090730	114830	scaffold_6	1589991	1591601	-	1610	class II Flipper/Fot1-like transposase	GO:0003677~DNA binding~Any molecular function by which a gene product interacts selectively with DNA (deoxyribonucleic acid).|GO:0005634~nucleus~A membrane-bounded organelle of eukaryotic cells in which chromosomes are housed and replicated. In most cells, the nucleus contains all of the cell's chromosomes except the organellar chromosomes, and is the site of RNA synthesis and processing. In some…	IPR007889~Helix-turn-helix, Psq|IPR006600~Centromere protein B, helix-turn-helix|IPR009057~Homeodomain-like	HMMPfam~PF05225~HTH_psq|ProfileScan~PS51253~HTH_CENPB|superfamily~SSF46689~Homeodomain-like
gw1.2.2342.1	Genewise1Remove	235457	scaffold_2	1831877	1836880	-	5003	class I polyprotein	GO:0003723~RNA binding~Interacting selectively and non-covalently with an RNA molecule or a portion thereof.|GO:0003964~RNA-directed DNA polymerase activity~Catalysis of the reaction: deoxynucleoside triphosphate + DNA(n) = diphosphate + DNA(n+1). Catalyzes RNA-template-directed extension of the 3'- end of a DNA strand by one deoxynucleotide at a time.|GO:0006278~RNA-dependent DNA replication~A D…	IPR000477~RNA-directed DNA polymerase (reverse transcriptase)|IPR001584~Integrase, catalytic core|IPR005162~Retrotransposon gag protein|IPR001878~Zinc finger, CCHC-type|IPR009007~Peptidase aspartic, catalytic|IPR012337~Polynucleotidyl transferase, Ribonuclease H fold	HMMPfam~PF00078~RVT_1|HMMPfam~PF00665~rve|HMMPfam~PF03732~Retrotrans_gag|ProfileScan~PS50158~ZF_CCHC|ProfileScan~PS50878~RT_POL|ProfileScan~PS50994~INTEGRASE|superfamily~SSF50630~Acid proteases|superfamily~SSF53098~Ribonuclease H-like|superfamily~SSF56672~DNA/RNA polymerases|superfamily~SSF57756~Retrovirus zinc finger-like domains
gw1.3.3419.1	Genewise1Remove	241757	scaffold_3	5273222	5273770	+	548	class I gag polyprotein		IPR005162~Retrotransposon gag protein	HMMPfam~PF03732~Retrotrans_gag
gw1.2.3081.1	Genewise1Remove	241792	scaffold_2	348438	348974	+	536	class I gag polyprotein		IPR005162~Retrotransposon gag protein	HMMPfam~PF03732~Retrotrans_gag
gw1.2.2338.1	Genewise1Remove	235439	scaffold_2	1074462	1079389	-	4927	class I polyprotein	GO:0003723~RNA binding~Interacting selectively and non-covalently with an RNA molecule or a portion thereof.|GO:0003964~RNA-directed DNA polymerase activity~Catalysis of the reaction: deoxynucleoside triphosphate + DNA(n) = diphosphate + DNA(n+1). Catalyzes RNA-template-directed extension of the 3'- end of a DNA strand by one deoxynucleotide at a time.|GO:0006278~RNA-dependent DNA replication~A D…	IPR000477~RNA-directed DNA polymerase (reverse transcriptase)|IPR001878~Zinc finger, CCHC-type|IPR001584~Integrase, catalytic core|IPR005162~Retrotransposon gag protein|IPR016024~Armadillo-type fold|IPR009007~Peptidase aspartic, catalytic|IPR012337~Polynucleotidyl transferase, Ribonuclease H fold	HMMPfam~PF00078~RVT_1|HMMPfam~PF00098~zf-CCHC|HMMPfam~PF00665~rve|HMMPfam~PF03732~Retrotrans_gag|FPrintScan~PR00939~C2HCZNFINGER|ProfileScan~PS50158~ZF_CCHC|ProfileScan~PS50878~RT_POL|ProfileScan~PS50994~INTEGRASE|HMMSmart~SM00343~no description|superfamily~SSF48371~ARM repeat|superfamily~SSF50630~Acid proteases|superfamily~SSF53098~Ribonuclease H-like|superfamily~SSF56672~DNA/RNA polymerases|sup…
Crypa1.CRO_5_s2t1_RETRO_Pseudoviridae 1 3359	Crypa1_asaf_FrozenGeneCatalog20090730	115232	scaffold_7	2929147	2932758	+	3611	class I putative Pseudoviridae retrotransposon, gag-pol polyprotein	null	null	null
Crypa1.CRO_s10c1824_RETRO_Pseudoviridae 2 8749	Crypa1_asaf_FrozenGeneCatalog20090730	115162	scaffold_2	924197	928363	-	4166	class I putative Pseudoviridae retrotransposon, pseudogene	GO:0003676~nucleic acid binding~Interacting selectively and non-covalently with any nucleic acid.	IPR013103~Reverse transcriptase, RNA-dependent DNA polymerase|IPR012337~Polynucleotidyl transferase, Ribonuclease H fold	HMMPfam~PF07727~RVT_2|superfamily~SSF53098~Ribonuclease H-like

## Sheet: RNA-seq rdr123 ko vs DK80 ctrl
Name	JGI Track	Transcript Id	Fold Change	Transcript length	rdr123 ko-1 Unique reads	rdr123 ko-1 All reads	rdr123 ko-1 RPKM	rdr123 ko-2 Unique reads	rdr123 ko-2 All reads	rdr123 ko-2 RPKM	rdr123 ko-3 Unique reads	rdr123 ko-3 All reads	rdr123 ko-3 RPKM	all rdr123 kos RPKM Means	DK80 ctrl-1 Unique reads	DK80 ctrl-1 All reads	DK80 ctrl-1 RPKM	DK80 ctrl-2 Unique reads	DK80 ctrl-2 All reads	DK80 ctrl-2 RPKM	DK80 ctrl-3 Unique reads	DK80 ctrl-3 All reads	DK80 ctrl-3 RPKM	All DK80 ctrl RPKM Means	Location	Scaffold	Start	End	Strand	Gene length	Class (JGI annotation/BLASTX match)	Gene Ontology	Interpro	Domains	Notes
gw1.2.1901.1	Genewise1Remove	232831	1.80E+308	663	0	0	0	0	0	0	1	1	74.1396	24.7132	0	0	0	0	0	0	0	0	0	0	scaffold_2:987564-988226 (-)	scaffold_2	987564	988226	-	662	class I gag polyprotein		IPR005162~Retrotransposon gag protein	HMMPfam~PF03732~Retrotrans_gag
gw1.2.2351.1	Genewise1Remove	235483	1.80E+308	4361	0	0	0	1	1	4.05968	1	1	5.75109	3.27026	0	0	0	0	0	0	0	0	0	0	scaffold_2:462712-467402 (-)	scaffold_2	462712	467402	-	4690	class I polyprotein	GO:0003723~RNA binding~Interacting selectively and non-covalently with an RNA molecule or a portion thereof.|GO:0003964~RNA-directed DNA polymerase activity~Catalysis of the reaction: deoxynucleoside triphosphate + DNA(n) = diphosphate + DNA(n+1). Catalyzes RNA-template-directed extension of the 3'- end of a DNA strand by one deoxynucleotide at a time.|GO:0006278~RNA-dependent DNA replication~A D…	IPR000477~RNA-directed DNA polymerase (reverse transcriptase)|IPR001878~Zinc finger, CCHC-type|IPR001584~Integrase, catalytic core|IPR005162~Retrotransposon gag protein|IPR009007~Peptidase aspartic, catalytic|IPR012337~Polynucleotidyl transferase, Ribonuclease H fold	HMMPfam~PF00078~RVT_1|HMMPfam~PF00098~zf-CCHC|HMMPfam~PF00665~rve|HMMPfam~PF03732~Retrotrans_gag|ProfileScan~PS50158~ZF_CCHC|ProfileScan~PS50878~RT_POL|ProfileScan~PS50994~INTEGRASE|HMMSmart~SM00343~no description|superfamily~SSF50630~Acid proteases|superfamily~SSF53098~Ribonuclease H-like|superfamily~SSF56672~DNA/RNA polymerases|superfamily~SSF57756~Retrovirus zinc finger-like domains
gw1.2.2355.1	Genewise1Remove	235504	1.80E+308	4145	0	0	0	1	1	4.05968	1	1	5.75109	3.27026	0	0	0	0	0	0	0	0	0	0	scaffold_2:462712-467402 (-)	scaffold_2	462712	467402	-	4690	class I polyprotein	GO:0003723~RNA binding~Interacting selectively and non-covalently with an RNA molecule or a portion thereof.|GO:0003964~RNA-directed DNA polymerase activity~Catalysis of the reaction: deoxynucleoside triphosphate + DNA(n) = diphosphate + DNA(n+1). Catalyzes RNA-template-directed extension of the 3'- end of a DNA strand by one deoxynucleotide at a time.|GO:0006278~RNA-dependent DNA replication~A D…	IPR000477~RNA-directed DNA polymerase (reverse transcriptase)|IPR001878~Zinc finger, CCHC-type|IPR001584~Integrase, catalytic core|IPR005162~Retrotransposon gag protein|IPR009007~Peptidase aspartic, catalytic|IPR012337~Polynucleotidyl transferase, Ribonuclease H fold	HMMPfam~PF00078~RVT_1|HMMPfam~PF00098~zf-CCHC|HMMPfam~PF00665~rve|HMMPfam~PF03732~Retrotrans_gag|ProfileScan~PS50158~ZF_CCHC|ProfileScan~PS50878~RT_POL|ProfileScan~PS50994~INTEGRASE|HMMSmart~SM00343~no description|superfamily~SSF50630~Acid proteases|superfamily~SSF53098~Ribonuclease H-like|superfamily~SSF56672~DNA/RNA polymerases|superfamily~SSF57756~Retrovirus zinc finger-like domains
gw1.8.1857.1	Genewise1Remove	240233	1.80E+308	609	0	0	0	1	1	56.9756	0	0	0	18.9919	0	0	0	0	0	0	0	0	0	0	scaffold_8:2174554-2175267 (+)	scaffold_8	2174554	2175267	+	713	class I gag protein		IPR005162~Retrotransposon gag protein	HMMPfam~PF03732~Retrotrans_gag|superfamily~SSF57756~Retrovirus zinc finger-like domains
gw1.6.2331.1	Genewise1Remove	240687	1.80E+308	796	0	0	0	0	0	0	1	1	61.7519	20.584	0	0	0	0	0	0	0	0	0	0	scaffold_6:3926034-3927035 (+)	scaffold_6	3926034	3927035	+	1001	class I gag protein		IPR005162~Retrotransposon gag protein	HMMPfam~PF03732~Retrotrans_gag|superfamily~SSF57756~Retrovirus zinc finger-like domains
gw1.7.2103.1	Genewise1Remove	241763	1.80E+308	678	0	0	0	0	0	0	1	1	72.4993	24.1664	0	0	0	0	0	0	0	0	0	0	scaffold_7:2805735-2806412 (-)	scaffold_7	2805735	2806412	-	677	class I gag protein		IPR005162~Retrotransposon gag protein	HMMPfam~PF03732~Retrotrans_gag
e_gw1.2.3071.1	Genewise1Plus	249440	1.80E+308	519	0	0	0	0	0	0	1	1	94.7101	31.57	0	0	0	0	0	0	0	0	0	0	scaffold_2:1562901-1563419 (+)	scaffold_2	1562901	1563419	+	518	class I putative Pseudoviridae retrotransposon, gag-pol polyprotein		IPR005162~Retrotransposon gag protein	HMMPfam~PF03732~Retrotrans_gag
gw1.2.2338.1	Genewise1Remove	235439	2.64319	4329	1	1	10.5412	1	1	8.01528	1	1	11.3547	9.9704	0	0	0	0	0	0	1	1	11.3163	3.77211	scaffold_2:1074462-1079389 (-)	scaffold_2	1074462	1079389	-	4927	class I polyprotein	GO:0003723~RNA binding~Interacting selectively and non-covalently with an RNA molecule or a portion thereof.|GO:0003964~RNA-directed DNA polymerase activity~Catalysis of the reaction: deoxynucleoside triphosphate + DNA(n) = diphosphate + DNA(n+1). Catalyzes RNA-template-directed extension of the 3'- end of a DNA strand by one deoxynucleotide at a time.|GO:0006278~RNA-dependent DNA replication~A D…	IPR000477~RNA-directed DNA polymerase (reverse transcriptase)|IPR001878~Zinc finger, CCHC-type|IPR001584~Integrase, catalytic core|IPR005162~Retrotransposon gag protein|IPR016024~Armadillo-type fold|IPR009007~Peptidase aspartic, catalytic|IPR012337~Polynucleotidyl transferase, Ribonuclease H fold	HMMPfam~PF00078~RVT_1|HMMPfam~PF00098~zf-CCHC|HMMPfam~PF00665~rve|HMMPfam~PF03732~Retrotrans_gag|FPrintScan~PR00939~C2HCZNFINGER|ProfileScan~PS50158~ZF_CCHC|ProfileScan~PS50878~RT_POL|ProfileScan~PS50994~INTEGRASE|HMMSmart~SM00343~no description|superfamily~SSF48371~ARM repeat|superfamily~SSF50630~Acid proteases|superfamily~SSF53098~Ribonuclease H-like|superfamily~SSF56672~DNA/RNA polymerases|sup…
gw1.2.2412.1	Genewise1Remove	235957	1.9349	2626	1	1	17.3774	0	0	0	1	1	18.7184	12.0319	0	0	0	0	0	0	1	1	18.6551	6.21838	scaffold_2:25141-28850 (-)	scaffold_2	25141	28850	-	3709	class I polyprotein	GO:0003723~RNA binding~Interacting selectively and non-covalently with an RNA molecule or a portion thereof.|GO:0003964~RNA-directed DNA polymerase activity~Catalysis of the reaction: deoxynucleoside triphosphate + DNA(n) = diphosphate + DNA(n+1). Catalyzes RNA-template-directed extension of the 3'- end of a DNA strand by one deoxynucleotide at a time.|GO:0006278~RNA-dependent DNA replication~A D…	IPR000477~RNA-directed DNA polymerase (reverse transcriptase)|IPR001878~Zinc finger, CCHC-type|IPR005162~Retrotransposon gag protein|IPR009007~Peptidase aspartic, catalytic	HMMPfam~PF00078~RVT_1|HMMPfam~PF00098~zf-CCHC|HMMPfam~PF03732~Retrotrans_gag|FPrintScan~PR00939~C2HCZNFINGER|ProfileScan~PS50158~ZF_CCHC|ProfileScan~PS50878~RT_POL|HMMSmart~SM00343~no description|superfamily~SSF50630~Acid proteases|superfamily~SSF56672~DNA/RNA polymerases|superfamily~SSF57756~Retrovirus zinc finger-like domains
Crypa1.fgenesh1_pg.C_scaffold_12000058	Crypa1_FrozenGeneCatalog20090730_v4	75518	1.70187	1158	4	4	157.627	9	9	269.675	9	9	382.03	269.777	4	4	108.839	5	5	155.193	5	5	211.522	158.518	scaffold_2:119504-120761 (+)	scaffold_2	119504	120761	+	1257	class II Fot2 Tc1/mariner-type transposase	GO:0004803~transposase activity~Catalysis of the transposition of transposable elements or transposons. Transposases are involved in site-specific DNA recombination required for transposition in bacteria and other organisms.	null	null	Expression measured as Consensus of IDs 114747_114749_75518
Crypa1.CRO_fgenesh1_pg.C_scaffold_8000297	Crypa1_asaf_FrozenGeneCatalog20090730	114747	1.70187	1158	4	4	157.627	9	9	269.675	9	9	382.03	269.777	4	4	108.839	5	5	155.193	5	5	211.522	158.518	scaffold_6:1106909-1108066 (-)	scaffold_6	1106909	1108066	-	1157	class II Fot2 Tc1/mariner-type transposase	GO:0004803~transposase activity~Catalysis of the transposition of transposable elements or transposons. Transposases are involved in site-specific DNA recombination required for transposition in bacteria and other organisms.	null	null	Expression measured as Consensus of IDs 114747_114749_75518
Crypa1.CRO_fgenesh1_pg.C_scaffold_9000424	Crypa1_asaf_FrozenGeneCatalog20090730	114749	1.70187	1158	4	4	157.627	9	9	269.675	9	9	382.03	269.777	4	4	108.839	5	5	155.193	5	5	211.522	158.518	scaffold_8:2280487-2281512 (-)	scaffold_8	2280487	2281512	-	1025	class II Fot2 Tc1/mariner-type transposase	GO:0003676~nucleic acid binding~Interacting selectively and non-covalently with any nucleic acid.|GO:0005634~nucleus~A membrane-bounded organelle of eukaryotic cells in which chromosomes are housed and replicated. In most cells, the nucleus contains all of the cell's chromosomes except the organellar chromosomes, and is the site of RNA synthesis and processing. In some species, or in specialized …	IPR004875~CENP-B protein	HMMPfam~PF03184~DDE	Expression measured as Consensus of IDs 114747_114749_75518
Crypa1.CRO_1_s10c1824_RETRO_Pseudoviridae 1 8749	Crypa1_asaf_FrozenGeneCatalog20090730	115208	1.6398	4167	1	1	10.951	1	1	8.32688	0	0	0	6.42597	0	0	0	0	0	0	1	1	11.7563	3.91876	scaffold_2:131827-135993 (+)	scaffold_2	131827	135993	+	4166	class I putative Pseudoviridae retrotransposon, pseudogene	GO:0003676~nucleic acid binding~Interacting selectively and non-covalently with any nucleic acid.	IPR013103~Reverse transcriptase, RNA-dependent DNA polymerase|IPR012337~Polynucleotidyl transferase, Ribonuclease H fold	HMMPfam~PF07727~RVT_2|superfamily~SSF53098~Ribonuclease H-like
Crypa1.CRO_s2t1_RETRO_Pseudoviridae 313 2940	Crypa1_asaf_FrozenGeneCatalog20090730	115234	1.46007	3975	4	4	45.9199	9	9	78.5618	11	11	136.025	86.8356	11	11	87.1946	6	6	54.2533	3	3	36.9724	59.4734	scaffold_7:2991596-2995570 (+)	scaffold_7	2991596	2995570	+	3974	class I putative Pseudoviridae retrotransposon, gag-pol polyprotein			superfamily~SSF56672~DNA/RNA polymerases
fgenesh1_pm.9_#_445	fgenesh1_pm	343136	1.26916	3213	1053	1053	14955.3	2343	2343	25302.7	815	815	12468.4	17575.5	1601	1601	15700.5	1303	1303	14576.2	739	739	11267.5	13848.1	scaffold_9:2101893-2105234 (+)	scaffold_9	2101893	2105234	+	3341	n/a U4/U6 snRNA-associated-splicing factor	GO:0003676~nucleic acid binding~Interacting selectively and non-covalently with any nucleic acid.|GO:0005622~intracellular~The living contents of a cell; the matter contained within (but not including) the plasma membrane, usually taken to exclude large vacuoles and masses of secretory or ingested material. In eukaryotes it includes the nucleus and cytoplasm.|GO:0006396~RNA processing~Any process…	IPR000504~RNA recognition motif, RNP-1|IPR003107~RNA-processing protein, HAT helix	HMMPfam~PF00076~RRM_1|ProfileScan~PS50102~RRM|HMMSmart~SM00360~no description|HMMSmart~SM00386~no description|superfamily~SSF54928~RNA-binding domain, RBD
Crypa1.CRO_2t4_RETRO_Pseudoviridae 66 3900	Crypa1_asaf_FrozenGeneCatalog20090730	115205	1.2523	4185	1	1	10.9039	5	5	41.4553	5	5	58.7271	37.0288	1	1	7.52902	4	4	34.3539	4	4	46.8228	29.5686	scaffold_2:320467-324651 (-)	scaffold_2	320467	324651	-	4184	class I putative Pseudoviridae retrotransposon, pseudogene		IPR003006~Immunoglobulin/major histocompatibility complex, conserved site	ScanRegExp~PS00290~IG_MHC
Crypa1.estExt_Genewise1Plus.C_80365	Crypa1_FrozenGeneCatalog20090730_v4	94170	1.1206	1264	270	270	9747.54	307	307	8427.47	360	360	13999.7	10724.9	415	415	10345.1	282	282	8018.88	267	267	10348	9570.67	scaffold_6:638783-640121 (-)	scaffold_6	638783	640121	-	1338	n/a U3 small nucleolar RNA-associated protein	GO:0005622~intracellular~The living contents of a cell; the matter contained within (but not including) the plasma membrane, usually taken to exclude large vacuoles and masses of secretory or ingested material. In eukaryotes it includes the nucleus and cytoplasm.|GO:0006396~RNA processing~Any process involved in the conversion of one or more primary RNA transcripts into one or more mature RNA mol…	IPR013949~U3 small nucleolar RNA-associated protein 6|IPR003107~RNA-processing protein, HAT helix	HMMPfam~PF08640~U3_assoc_6|HMMSmart~SM00386~no description|superfamily~SSF48452~TPR-like
gw1.6.1864.1	Genewise1Remove	235453	1.1106	4512	3	3	30.341	1	1	7.69019	3	3	32.6825	23.5713	3	3	20.9501	4	4	31.8642	1	1	10.8574	21.2239	scaffold_6:430275-435295 (-)	scaffold_6	430275	435295	-	5020	class I polyprotein	GO:0003723~RNA binding~Interacting selectively and non-covalently with an RNA molecule or a portion thereof.|GO:0003964~RNA-directed DNA polymerase activity~Catalysis of the reaction: deoxynucleoside triphosphate + DNA(n) = diphosphate + DNA(n+1). Catalyzes RNA-template-directed extension of the 3'- end of a DNA strand by one deoxynucleotide at a time.|GO:0006278~RNA-dependent DNA replication~A D…	IPR000477~RNA-directed DNA polymerase (reverse transcriptase)|IPR001878~Zinc finger, CCHC-type|IPR001584~Integrase, catalytic core|IPR005162~Retrotransposon gag protein|IPR009007~Peptidase aspartic, catalytic|IPR012337~Polynucleotidyl transferase, Ribonuclease H fold	HMMPfam~PF00078~RVT_1|HMMPfam~PF00098~zf-CCHC|HMMPfam~PF00665~rve|HMMPfam~PF03732~Retrotrans_gag|FPrintScan~PR00939~C2HCZNFINGER|ProfileScan~PS50158~ZF_CCHC|ProfileScan~PS50878~RT_POL|ProfileScan~PS50994~INTEGRASE|HMMSmart~SM00343~no description|superfamily~SSF50630~Acid proteases|superfamily~SSF53098~Ribonuclease H-like|superfamily~SSF56672~DNA/RNA polymerases|superfamily~SSF57756~Retrovirus zin…
Crypa1.fgenesh1_pm.C_scaffold_1000095	Crypa1_FrozenGeneCatalog20090730_v4	58858	1.09804	5343	2189	2189	18695.6	2198	2198	14274.1	1912	1912	17590	16853.2	3157	3157	18617.6	2289	2289	15398.3	1312	1312	12029.3	15348.4	scaffold_1:589391-594912 (-)	scaffold_1	589391	594912	-	5521	n/a rRNA biogenesis protein	GO:0003723~RNA binding~Interacting selectively and non-covalently with an RNA molecule or a portion thereof.|GO:0005509~calcium ion binding~Interacting selectively and non-covalently with calcium ions (Ca2+).|GO:0005622~intracellular~The living contents of a cell; the matter contained within (but not including) the plasma membrane, usually taken to exclude large vacuoles and masses of secretory o…	IPR003029~S1, RNA binding|IPR002048~Calcium-binding EF-hand|IPR003107~RNA-processing protein, HAT helix|IPR016027~Nucleic acid-binding, OB-fold-like	HMMPfam~PF00575~S1|ScanRegExp~PS00018~EF_HAND_1|ProfileScan~PS50126~S1|HMMSmart~SM00316~no description|HMMSmart~SM00386~no description|superfamily~SSF48452~TPR-like|superfamily~SSF50249~Nucleic acid-binding proteins
e_gw1.6.1923.1	Genewise1Plus	262844	1.06391	3225	699	699	9890.67	800	800	8607.29	626	626	9541.32	9346.42	975	975	9525.97	759	759	8459.09	551	551	8369.8	8784.95	scaffold_6:292705-296099 (+)	scaffold_6	292705	296099	+	3394	n/a mRNA 3'-end-processing protein RNA14	GO:0005634~nucleus~A membrane-bounded organelle of eukaryotic cells in which chromosomes are housed and replicated. In most cells, the nucleus contains all of the cell's chromosomes except the organellar chromosomes, and is the site of RNA synthesis and processing. In some species, or in specialized cell types, RNA metabolism or DNA replication may be absent.|GO:0006397~mRNA processing~Any proces…	IPR008847~Suppressor of forked|IPR003107~RNA-processing protein, HAT helix	HMMPfam~PF05843~Suf|HMMSmart~SM00386~no description|superfamily~SSF48452~TPR-like
Crypa1.estExt_fgenesh1_pg.C_50625	Crypa1_FrozenGeneCatalog20090730_v4	107690	1.03022	2363	2615	2615	50499.4	3321	3321	48765.3	2930	2930	60949.1	53404.6	3904	3904	52057.1	3352	3352	50986.1	2531	2531	52471.3	51838.2	scaffold_2:4113857-4116824 (-)	scaffold_2	4113857	4116824	-	2967	n/a pre-mRNA-processing factor	GO:0005622~intracellular~The living contents of a cell; the matter contained within (but not including) the plasma membrane, usually taken to exclude large vacuoles and masses of secretory or ingested material. In eukaryotes it includes the nucleus and cytoplasm.|GO:0006396~RNA processing~Any process involved in the conversion of one or more primary RNA transcripts into one or more mature RNA mol…	IPR003107~RNA-processing protein, HAT helix	HMMSmart~SM00386~no description|superfamily~SSF48452~TPR-like
Crypa1.CRO_1_s14c583_Crypt2 1 1740	Crypa1_asaf_FrozenGeneCatalog20090730	114821	1.02177	1608	896	963	27328.7	644	701	15126.5	745	824	25188.6	22547.9	887	958	18772.1	841	898	20072.5	811	898	27357.9	22067.5	scaffold_6:976677-978284 (+)	scaffold_6	976677	978284	+	1607	class II Flipper/Fot1-like transposase	GO:0003676~nucleic acid binding~Interacting selectively and non-covalently with any nucleic acid.|GO:0005634~nucleus~A membrane-bounded organelle of eukaryotic cells in which chromosomes are housed and replicated. In most cells, the nucleus contains all of the cell's chromosomes except the organellar chromosomes, and is the site of RNA synthesis and processing. In some species, or in specialized …	IPR004875~CENP-B protein|IPR007889~Helix-turn-helix, Psq|IPR011526~Helix-turn-helix, Psq-like|IPR006600~Centromere protein B, helix-turn-helix|IPR009057~Homeodomain-like	HMMPfam~PF03184~DDE|HMMPfam~PF05225~HTH_psq|ProfileScan~PS50960~HTH_PSQ|ProfileScan~PS51253~HTH_CENPB|HMMSmart~SM00674~no description|superfamily~SSF46689~Homeodomain-like
Crypa1.CRO_2_s14c583_Crypt2 6 1740	Crypa1_asaf_FrozenGeneCatalog20090730	114776	1.02083	1608	187	192	5448.71	353	355	7660.35	201	204	6236.02	6448.36	267	270	5290.68	267	269	6012.82	249	251	7646.82	6316.77	scaffold_2:167557-169164 (-)	scaffold_2	167557	169164	-	1607	class II Flipper/Fot1-like transposase	GO:0003676~nucleic acid binding~Interacting selectively and non-covalently with any nucleic acid.|GO:0005634~nucleus~A membrane-bounded organelle of eukaryotic cells in which chromosomes are housed and replicated. In most cells, the nucleus contains all of the cell's chromosomes except the organellar chromosomes, and is the site of RNA synthesis and processing. In some species, or in specialized …	IPR004875~CENP-B protein|IPR007889~Helix-turn-helix, Psq|IPR006600~Centromere protein B, helix-turn-helix|IPR009057~Homeodomain-like	HMMPfam~PF03184~DDE|HMMPfam~PF05225~HTH_psq|ProfileScan~PS51253~HTH_CENPB|HMMSmart~SM00674~no description|superfamily~SSF46689~Homeodomain-like
estExt_Genewise1Plus.C_91739	estExt_Genewise1Plus	296761	1.01261	2979	1232	1232	18872	1616	1616	18822.5	1119	1119	18463.9	18719.5	1802	1802	19059.8	1613	1613	19461.5	1030	1030	16937.9	18486.4	scaffold_9:2756591-2759659 (-)	scaffold_9	2756591	2759659	-	3068	n/a pre-mRNA splicing factor	GO:0000398~nuclear mRNA splicing, via spliceosome~The joining together of exons from one or more primary transcripts of nuclear messenger RNA (mRNA) and the excision of intron sequences, via a spliceosomal mechanism, so that mRNA consisting only of the joined exons is produced.|GO:0005634~nucleus~A membrane-bounded organelle of eukaryotic cells in which chromosomes are housed and replicated. In m…	IPR001440~Tetratricopeptide TPR-1|IPR010491~PRP1 splicing factor, N-terminal|IPR013026~Tetratricopeptide region|IPR003107~RNA-processing protein, HAT helix	HMMPfam~PF00515~TPR_1|HMMPfam~PF06424~PRP1_N|ProfileScan~PS50293~TPR_REGION|HMMSmart~SM00028~no description|HMMSmart~SM00386~no description|superfamily~SSF48439~Protein prenylyltransferase|superfamily~SSF48452~TPR-like
fgenesh1_pg.2_#_795	fgenesh1_pg	327589	1.01157	813	120	120	6735.49	162	162	6914.02	122	122	7376.2	7008.57	178	178	6898.64	156	156	6896.77	116	116	6989.73	6928.38	scaffold_2:4580100-4580912 (+)	scaffold_2	4580100	4580912	+	812	n/a N(5)-glutamine methyltransferase	GO:0003676~nucleic acid binding~Interacting selectively and non-covalently with any nucleic acid.|GO:0008168~methyltransferase activity~Catalysis of the transfer of a methyl group to an acceptor molecule.|GO:0032259~methylation~The process by which a methyl group is covalently attached to a molecule.	IPR002052~N-6 adenine-specific DNA methylase, conserved site	ScanRegExp~PS00092~N6_MTASE|superfamily~SSF53335~S-adenosyl-L-methionine-dependent methyltransferases
Crypa1.CRO_s2t8_RETRO_Pseudoviridae 1 3359	Crypa1_asaf_FrozenGeneCatalog20090730	115159	1	3516	0	0	0	0	0	0	0	0	0	0	0	0	0	0	0	0	0	0	0	0	scaffold_2:811620-815135 (-)	scaffold_2	811620	815135	-	3515	class I putative Pseudoviridae retrotransposon, gag-pol polyprotein	null	null	null
Crypa1.CRO_s2t8_RETRO_Pseudoviridae 1 3360	Crypa1_asaf_FrozenGeneCatalog20090730	115163	1	3360	0	0	0	0	0	0	0	0	0	0	0	0	0	0	0	0	0	0	0	0	scaffold_2:998702-1002061 (-)	scaffold_2	998702	1002061	-	3359	class I putative Pseudoviridae retrotransposon, gag-pol polyprotein	null	null	null
Crypa1.CRO_2_s2t8_RETRO_Pseudoviridae 1 3360	Crypa1_asaf_FrozenGeneCatalog20090730	115166	1	3360	0	0	0	0	0	0	0	0	0	0	0	0	0	0	0	0	0	0	0	0	scaffold_2:1231067-1234426 (-)	scaffold_2	1231067	1234426	-	3359	class I putative Pseudoviridae retrotransposon, gag-pol polyprotein	null	null	null
Crypa1.CRO_1_s2t1_RETRO_Pseudoviridae 1 3359	Crypa1_asaf_FrozenGeneCatalog20090730	115169	1	3360	0	0	0	0	0	0	0	0	0	0	0	0	0	0	0	0	0	0	0	0	scaffold_2:1409972-1413331 (-)	scaffold_2	1409972	1413331	-	3359	class I putative Pseudoviridae retrotransposon, gag-pol polyprotein	null	null	null
Crypa1.CRO_s2t1_RETRO_Pseudoviridae 325 2940	Crypa1_asaf_FrozenGeneCatalog20090730	115170	1	3111	0	0	0	0	0	0	0	0	0	0	0	0	0	0	0	0	0	0	0	0	scaffold_2:1448976-1452086 (-)	scaffold_2	1448976	1452086	-	3110	class I putative Pseudoviridae retrotransposon, gag-pol polyprotein	GO:0003676~nucleic acid binding~Interacting selectively and non-covalently with any nucleic acid.	IPR012337~Polynucleotidyl transferase, Ribonuclease H fold	superfamily~SSF53098~Ribonuclease H-like|superfamily~SSF56672~DNA/RNA polymerases
Crypa1.CRO_s2t1_RETRO_Pseudoviridae 1 3360	Crypa1_asaf_FrozenGeneCatalog20090730	115173	1	3360	0	0	0	0	0	0	0	0	0	0	0	0	0	0	0	0	0	0	0	0	scaffold_2:1580346-1583705 (+)	scaffold_2	1580346	1583705	+	3359	class I putative Pseudoviridae retrotransposon, gag-pol polyprotein			superfamily~SSF56672~DNA/RNA polymerases
Crypa1.CRO_s2t8_RETRO_Pseudoviridae 1 3292	Crypa1_asaf_FrozenGeneCatalog20090730	115180	1	3297	0	0	0	0	0	0	0	0	0	0	0	0	0	0	0	0	0	0	0	0	scaffold_10:39272-42568 (-)	scaffold_10	39272	42568	-	3296	class I putative Pseudoviridae retrotransposon, gag-pol polyprotein	null	null	null
Crypa1.CRO_2_s2t8_RETRO_Pseudoviridae 1 3359	Crypa1_asaf_FrozenGeneCatalog20090730	115186	1	3612	0	0	0	0	0	0	0	0	0	0	0	0	0	0	0	0	0	0	0	0	scaffold_9:2869067-2872678 (-)	scaffold_9	2869067	2872678	-	3611	class I putative Pseudoviridae retrotransposon, gag-pol polyprotein	GO:0003676~nucleic acid binding~Interacting selectively and non-covalently with any nucleic acid.	IPR012337~Polynucleotidyl transferase, Ribonuclease H fold	superfamily~SSF53098~Ribonuclease H-like|superfamily~SSF56672~DNA/RNA polymerases
Crypa1.CRO_5_s2t8_RETRO_Pseudoviridae 1 3360	Crypa1_asaf_FrozenGeneCatalog20090730	115187	1	3612	0	0	0	0	0	0	0	0	0	0	0	0	0	0	0	0	0	0	0	0	scaffold_9:2882835-2886446 (+)	scaffold_9	2882835	2886446	+	3611	class I putative Pseudoviridae retrotransposon, gag-pol polyprotein	GO:0003676~nucleic acid binding~Interacting selectively and non-covalently with any nucleic acid.	IPR012337~Polynucleotidyl transferase, Ribonuclease H fold	superfamily~SSF53098~Ribonuclease H-like|superfamily~SSF56672~DNA/RNA polymerases
Crypa1.CRO_1_s2t1_RETRO_Pseudoviridae 1 3360	Crypa1_asaf_FrozenGeneCatalog20090730	115191	1	3612	0	0	0	0	0	0	0	0	0	0	0	0	0	0	0	0	0	0	0	0	scaffold_4:51628-55239 (+)	scaffold_4	51628	55239	+	3611	class I putative Pseudoviridae retrotransposon, gag-pol polyprotein	GO:0003676~nucleic acid binding~Interacting selectively and non-covalently with any nucleic acid.	IPR012337~Polynucleotidyl transferase, Ribonuclease H fold	superfamily~SSF53098~Ribonuclease H-like|superfamily~SSF56672~DNA/RNA polymerases
Crypa1.CRO_6_s2t8_RETRO_Pseudoviridae 1 3360	Crypa1_asaf_FrozenGeneCatalog20090730	115192	1	3612	0	0	0	0	0	0	0	0	0	0	0	0	0	0	0	0	0	0	0	0	scaffold_4:83634-87245 (-)	scaffold_4	83634	87245	-	3611	class I putative Pseudoviridae retrotransposon, gag-pol polyprotein			superfamily~SSF56672~DNA/RNA polymerases
Crypa1.CRO_8_s2t8_RETRO_Pseudoviridae 1 3360	Crypa1_asaf_FrozenGeneCatalog20090730	115198	1	3612	0	0	0	0	0	0	0	0	0	0	0	0	0	0	0	0	0	0	0	0	scaffold_8:1918580-1922191 (+)	scaffold_8	1918580	1922191	+	3611	class I putative Pseudoviridae retrotransposon, gag-pol polyprotein	GO:0003677~DNA binding~Any molecular function by which a gene product interacts selectively with DNA (deoxyribonucleic acid).|GO:0015074~DNA integration~The process by which a segment of DNA is incorporated into another, usually larger, DNA molecule such as a chromosome.|GO:0003676~nucleic acid binding~Interacting selectively and non-covalently with any nucleic acid.	IPR001584~Integrase, catalytic core|IPR012337~Polynucleotidyl transferase, Ribonuclease H fold	HMMPfam~PF00665~rve|ProfileScan~PS50994~INTEGRASE|superfamily~SSF53098~Ribonuclease H-like|superfamily~SSF56672~DNA/RNA polymerases
Crypa1.CRO_s2t1_RETRO_Pseudoviridae 1 2395	Crypa1_asaf_FrozenGeneCatalog20090730	115201	1	3612	0	0	0	0	0	0	0	0	0	0	0	0	0	0	0	0	0	0	0	0	scaffold_2:410575-414186 (-)	scaffold_2	410575	414186	-	3611	class I putative Pseudoviridae retrotransposon, gag-pol polyprotein	GO:0003676~nucleic acid binding~Interacting selectively and non-covalently with any nucleic acid.	IPR012337~Polynucleotidyl transferase, Ribonuclease H fold	superfamily~SSF53098~Ribonuclease H-like|superfamily~SSF56672~DNA/RNA polymerases
Crypa1.CRO_2_s2t1_RETRO_Pseudoviridae 1 3360	Crypa1_asaf_FrozenGeneCatalog20090730	115204	1	3612	0	0	0	0	0	0	0	0	0	0	0	0	0	0	0	0	0	0	0	0	scaffold_2:394056-397667 (+)	scaffold_2	394056	397667	+	3611	class I putative Pseudoviridae retrotransposon, gag-pol polyprotein			superfamily~SSF56672~DNA/RNA polymerases
Crypa1.CRO_10_s2t8_RETRO_Pseudoviridae 1 3360	Crypa1_asaf_FrozenGeneCatalog20090730	115214	1	3612	0	0	0	0	0	0	0	0	0	0	0	0	0	0	0	0	0	0	0	0	scaffold_6:3896951-3900562 (-)	scaffold_6	3896951	3900562	-	3611	class I putative Pseudoviridae retrotransposon, gag-pol polyprotein	GO:0003676~nucleic acid binding~Interacting selectively and non-covalently with any nucleic acid.	IPR012337~Polynucleotidyl transferase, Ribonuclease H fold	superfamily~SSF53098~Ribonuclease H-like|superfamily~SSF56672~DNA/RNA polymerases
Crypa1.CRO_4_s2t1_RETRO_Pseudoviridae 1 3359	Crypa1_asaf_FrozenGeneCatalog20090730	115215	1	3612	0	0	0	0	0	0	0	0	0	0	0	0	0	0	0	0	0	0	0	0	scaffold_6:2812941-2816552 (-)	scaffold_6	2812941	2816552	-	3611	class I putative Pseudoviridae retrotransposon, gag-pol polyprotein			superfamily~SSF56672~DNA/RNA polymerases
Crypa1.CRO_4_s2t8_RETRO_Pseudoviridae 1 3359	Crypa1_asaf_FrozenGeneCatalog20090730	115217	1	3612	0	0	0	0	0	0	0	0	0	0	0	0	0	0	0	0	0	0	0	0	scaffold_6:2837040-2840651 (-)	scaffold_6	2837040	2840651	-	3611	class I putative Pseudoviridae retrotransposon, gag-pol polyprotein			superfamily~SSF56672~DNA/RNA polymerases
Crypa1.CRO_11_s2t8_RETRO_Pseudoviridae 1 3360	Crypa1_asaf_FrozenGeneCatalog20090730	115219	1	3612	0	0	0	0	0	0	0	0	0	0	0	0	0	0	0	0	0	0	0	0	scaffold_13:17444-21055 (+)	scaffold_13	17444	21055	+	3611	class I putative Pseudoviridae retrotransposon, gag-pol polyprotein			superfamily~SSF56672~DNA/RNA polymerases
Crypa1.CRO_s2t1_RETRO_Pseudoviridae 1 2415	Crypa1_asaf_FrozenGeneCatalog20090730	115224	1	3612	0	0	0	0	0	0	0	0	0	0	0	0	0	0	0	0	0	0	0	0	scaffold_6:1890233-1893844 (+)	scaffold_6	1890233	1893844	+	3611	class I putative Pseudoviridae retrotransposon, gag-pol polyprotein			superfamily~SSF56672~DNA/RNA polymerases
Crypa1.CRO_12_s2t8_RETRO_Pseudoviridae 1 3360	Crypa1_asaf_FrozenGeneCatalog20090730	115226	1	3612	0	0	0	0	0	0	0	0	0	0	0	0	0	0	0	0	0	0	0	0	scaffold_6:1900052-1903663 (+)	scaffold_6	1900052	1903663	+	3611	class I putative Pseudoviridae retrotransposon, gag-pol polyprotein			superfamily~SSF56672~DNA/RNA polymerases
Crypa1.CRO_13_s2t8_RETRO_Pseudoviridae 1 3360	Crypa1_asaf_FrozenGeneCatalog20090730	115227	1	3612	0	0	0	0	0	0	0	0	0	0	0	0	0	0	0	0	0	0	0	0	scaffold_6:2714224-2717835 (-)	scaffold_6	2714224	2717835	-	3611	class I putative Pseudoviridae retrotransposon, gag-pol polyprotein	GO:0003676~nucleic acid binding~Interacting selectively and non-covalently with any nucleic acid.	IPR012337~Polynucleotidyl transferase, Ribonuclease H fold	superfamily~SSF53098~Ribonuclease H-like|superfamily~SSF56672~DNA/RNA polymerases
Crypa1.CRO_3_s2t1_RETRO_Pseudoviridae 1 3360	Crypa1_asaf_FrozenGeneCatalog20090730	115228	1	3612	0	0	0	0	0	0	0	0	0	0	0	0	0	0	0	0	0	0	0	0	scaffold_7:232979-236590 (-)	scaffold_7	232979	236590	-	3611	class I putative Pseudoviridae retrotransposon, gag-pol polyprotein			superfamily~SSF56672~DNA/RNA polymerases
Crypa1.CRO_4_s2t1_RETRO_Pseudoviridae 1 3360	Crypa1_asaf_FrozenGeneCatalog20090730	115229	1	3612	0	0	0	0	0	0	0	0	0	0	0	0	0	0	0	0	0	0	0	0	scaffold_7:2683911-2687522 (-)	scaffold_7	2683911	2687522	-	3611	class I putative Pseudoviridae retrotransposon, gag-pol polyprotein			superfamily~SSF56672~DNA/RNA polymerases
Crypa1.CRO_5_s2t1_RETRO_Pseudoviridae 1 3360	Crypa1_asaf_FrozenGeneCatalog20090730	115235	1	3612	0	0	0	0	0	0	0	0	0	0	0	0	0	0	0	0	0	0	0	0	scaffold_7:3003958-3007569 (+)	scaffold_7	3003958	3007569	+	3611	class I putative Pseudoviridae retrotransposon, gag-pol polyprotein			superfamily~SSF56672~DNA/RNA polymerases
Crypa1.CRO_6_s2t1_RETRO_Pseudoviridae 1 3359	Crypa1_asaf_FrozenGeneCatalog20090730	115239	1	3612	0	0	0	0	0	0	0	0	0	0	0	0	0	0	0	0	0	0	0	0	scaffold_1:4528931-4532542 (-)	scaffold_1	4528931	4532542	-	3611	class I putative Pseudoviridae retrotransposon, gag-pol polyprotein			superfamily~SSF56672~DNA/RNA polymerases
Crypa1.CRO_3_s2t8_RETRO_Pseudoviridae 1 3359	Crypa1_asaf_FrozenGeneCatalog20090730	115240	1	3612	0	0	0	0	0	0	0	0	0	0	0	0	0	0	0	0	0	0	0	0	scaffold_1:7327472-7331083 (+)	scaffold_1	7327472	7331083	+	3611	class I putative Pseudoviridae retrotransposon, gag-pol polyprotein	GO:0003676~nucleic acid binding~Interacting selectively and non-covalently with any nucleic acid.	IPR012337~Polynucleotidyl transferase, Ribonuclease H fold	superfamily~SSF53098~Ribonuclease H-like|superfamily~SSF56672~DNA/RNA polymerases
Crypa1.CRO_5_s2t8_RETRO_Pseudoviridae 1 3359	Crypa1_asaf_FrozenGeneCatalog20090730	115255	1	3612	0	0	0	0	0	0	0	0	0	0	0	0	0	0	0	0	0	0	0	0	scaffold_10:796627-800238 (+)	scaffold_10	796627	800238	+	3611	class I putative Pseudoviridae retrotransposon, gag-pol polyprotein	GO:0003676~nucleic acid binding~Interacting selectively and non-covalently with any nucleic acid.	IPR012337~Polynucleotidyl transferase, Ribonuclease H fold	superfamily~SSF53098~Ribonuclease H-like|superfamily~SSF56672~DNA/RNA polymerases
Crypa1.CRO_14_s2t8_RETRO_Pseudoviridae 1 3360	Crypa1_asaf_FrozenGeneCatalog20090730	115258	1	3612	0	0	0	0	0	0	0	0	0	0	0	0	0	0	0	0	0	0	0	0	scaffold_3:5267080-5270691 (+)	scaffold_3	5267080	5270691	+	3611	class I putative Pseudoviridae retrotransposon, gag-pol polyprotein			superfamily~SSF56672~DNA/RNA polymerases
Crypa1.CRO_7_s2t1_RETRO_Pseudoviridae 1 3359	Crypa1_asaf_FrozenGeneCatalog20090730	115260	1	3612	0	0	0	0	0	0	0	0	0	0	0	0	0	0	0	0	0	0	0	0	scaffold_2:5485225-5488836 (+)	scaffold_2	5485225	5488836	+	3611	class I putative Pseudoviridae retrotransposon, gag-pol polyprotein			superfamily~SSF56672~DNA/RNA polymerases
Crypa1.CRO_7_s2t1_RETRO_Pseudoviridae 1 3360	Crypa1_asaf_FrozenGeneCatalog20090730	115262	1	3612	0	0	0	0	0	0	0	0	0	0	0	0	0	0	0	0	0	0	0	0	scaffold_7:204667-208278 (+)	scaffold_7	204667	208278	+	3611	class I putative Pseudoviridae retrotransposon, gag-pol polyprotein			superfamily~SSF56672~DNA/RNA polymerases
gw1.2.1482.1	Genewise1Remove	228721	1	804	0	0	0	0	0	0	0	0	0	0	0	0	0	0	0	0	0	0	0	0	scaffold_2:1465141-1465944 (+)	scaffold_2	1465141	1465944	+	803	class I gag protein	GO:0003676~nucleic acid binding~Interacting selectively and non-covalently with any nucleic acid.|GO:0008270~zinc ion binding~Interacting selectively and non-covalently with zinc (Zn) ions.	IPR005162~Retrotransposon gag protein|IPR001878~Zinc finger, CCHC-type	HMMPfam~PF03732~Retrotrans_gag|FPrintScan~PR00939~C2HCZNFINGER|superfamily~SSF57756~Retrovirus zinc finger-like domains
gw1.2.1752.1	Genewise1Remove	231508	1	615	0	0	0	0	0	0	0	0	0	0	0	0	0	0	0	0	0	0	0	0	scaffold_2:661624-662238 (-)	scaffold_2	661624	662238	-	614	class I gag polyprotein		IPR005162~Retrotransposon gag protein	HMMPfam~PF03732~Retrotrans_gag
gw1.2.1756.1	Genewise1Remove	231512	1	516	0	0	0	0	0	0	0	0	0	0	0	0	0	0	0	0	0	0	0	0	scaffold_2:743142-743657 (-)	scaffold_2	743142	743657	-	515	class I gag polyprotein		IPR005162~Retrotransposon gag protein	HMMPfam~PF03732~Retrotrans_gag
gw1.2.1758.1	Genewise1Remove	231514	1	612	0	0	0	0	0	0	0	0	0	0	0	0	0	0	0	0	0	0	0	0	scaffold_2:709744-710355 (-)	scaffold_2	709744	710355	-	611	class I gag polyprotein		IPR005162~Retrotransposon gag protein	HMMPfam~PF03732~Retrotrans_gag
gw1.2.1899.1	Genewise1Remove	232819	1	681	0	0	0	0	0	0	0	0	0	0	0	0	0	0	0	0	0	0	0	0	scaffold_2:950901-951581 (-)	scaffold_2	950901	951581	-	680	class I gag protein		IPR005162~Retrotransposon gag protein	HMMPfam~PF03732~Retrotrans_gag
gw1.2.2362.1	Genewise1Remove	235527	1	4145	0	0	0	0	0	0	0	0	0	0	0	0	0	0	0	0	0	0	0	0	scaffold_2:1754767-1759422 (+)	scaffold_2	1754767	1759422	+	4655	class I polyprotein	GO:0003723~RNA binding~Interacting selectively and non-covalently with an RNA molecule or a portion thereof.|GO:0003964~RNA-directed DNA polymerase activity~Catalysis of the reaction: deoxynucleoside triphosphate + DNA(n) = diphosphate + DNA(n+1). Catalyzes RNA-template-directed extension of the 3'- end of a DNA strand by one deoxynucleotide at a time.|GO:0006278~RNA-dependent DNA replication~A D…	IPR000477~RNA-directed DNA polymerase (reverse transcriptase)|IPR001584~Integrase, catalytic core|IPR005162~Retrotransposon gag protein|IPR009007~Peptidase aspartic, catalytic|IPR012337~Polynucleotidyl transferase, Ribonuclease H fold	HMMPfam~PF00078~RVT_1|HMMPfam~PF00665~rve|HMMPfam~PF03732~Retrotrans_gag|ProfileScan~PS50878~RT_POL|ProfileScan~PS50994~INTEGRASE|superfamily~SSF50630~Acid proteases|superfamily~SSF53098~Ribonuclease H-like|superfamily~SSF56672~DNA/RNA polymerases|superfamily~SSF57756~Retrovirus zinc finger-like domains
gw1.2.2948.1	Genewise1Remove	240690	1	555	0	0	0	0	0	0	0	0	0	0	0	0	0	0	0	0	0	0	0	0	scaffold_2:573285-573839 (-)	scaffold_2	573285	573839	-	554	class I gag protein		IPR005162~Retrotransposon gag protein	HMMPfam~PF03732~Retrotrans_gag
gw1.2.2951.1	Genewise1Remove	240695	1	967	0	0	0	0	0	0	0	0	0	0	0	0	0	0	0	0	0	0	0	0	scaffold_2:2016704-2017837 (+)	scaffold_2	2016704	2017837	+	1133	class I gag polyprotein		IPR005162~Retrotransposon gag protein	HMMPfam~PF03732~Retrotrans_gag
gw1.6.2334.1	Genewise1Remove	240700	1	528	0	0	0	0	0	0	0	0	0	0	0	0	0	0	0	0	0	0	0	0	scaffold_6:3873457-3873984 (+)	scaffold_6	3873457	3873984	+	527	class I gag protein		IPR005162~Retrotransposon gag protein	HMMPfam~PF03732~Retrotrans_gag
gw1.8.1898.1	Genewise1Remove	240705	1	615	0	0	0	0	0	0	0	0	0	0	0	0	0	0	0	0	0	0	0	0	scaffold_8:420335-420949 (-)	scaffold_8	420335	420949	-	614	class I gag protein		IPR005162~Retrotransposon gag protein	HMMPfam~PF03732~Retrotrans_gag
gw1.2.3018.1	Genewise1Remove	241334	1	687	0	0	0	0	0	0	0	0	0	0	0	0	0	0	0	0	0	0	0	0	scaffold_2:1722880-1723941 (-)	scaffold_2	1722880	1723941	-	1061	class I gag protein		IPR005162~Retrotransposon gag protein	HMMPfam~PF03732~Retrotrans_gag
gw1.2.3067.1	Genewise1Remove	241742	1	534	0	0	0	0	0	0	0	0	0	0	0	0	0	0	0	0	0	0	0	0	scaffold_2:252344-252877 (-)	scaffold_2	252344	252877	-	533	class I gag protein		IPR005162~Retrotransposon gag protein	HMMPfam~PF03732~Retrotrans_gag
gw1.2.3070.1	Genewise1Remove	241747	1	582	0	0	0	0	0	0	0	0	0	0	0	0	0	0	0	0	0	0	0	0	scaffold_2:1502693-1503274 (-)	scaffold_2	1502693	1503274	-	581	class I gag protein		IPR005162~Retrotransposon gag protein	HMMPfam~PF03732~Retrotrans_gag
gw1.3.3420.1	Genewise1Remove	241761	1	561	0	0	0	0	0	0	0	0	0	0	0	0	0	0	0	0	0	0	0	0	scaffold_3:5052341-5052901 (-)	scaffold_3	5052341	5052901	-	560	class I gag protein		IPR005162~Retrotransposon gag protein	HMMPfam~PF03732~Retrotrans_gag
gw1.2.3088.1	Genewise1Remove	241813	1	534	0	0	0	0	0	0	0	0	0	0	0	0	0	0	0	0	0	0	0	0	scaffold_2:1326367-1326900 (+)	scaffold_2	1326367	1326900	+	533	class I gag protein		IPR005162~Retrotransposon gag protein	HMMPfam~PF03732~Retrotrans_gag
gw1.2.3096.1	Genewise1Remove	241837	1	504	0	0	0	0	0	0	0	0	0	0	0	0	0	0	0	0	0	0	0	0	scaffold_2:4752483-4752986 (+)	scaffold_2	4752483	4752986	+	503	class I gag protein		IPR005162~Retrotransposon gag protein	HMMPfam~PF03732~Retrotrans_gag
Crypa1.CRO_3_s14c583_Crypt2 1 1740	Crypa1_asaf_FrozenGeneCatalog20090730	114830	-1	1611	38	38	1076.38	18	18	387.689	46	46	1403.54	955.871	27	27	528.083	26	26	580.082	58	58	1763.7	957.29	scaffold_6:1589991-1591601 (-)	scaffold_6	1589991	1591601	-	1610	class II Flipper/Fot1-like transposase	GO:0003677~DNA binding~Any molecular function by which a gene product interacts selectively with DNA (deoxyribonucleic acid).|GO:0005634~nucleus~A membrane-bounded organelle of eukaryotic cells in which chromosomes are housed and replicated. In most cells, the nucleus contains all of the cell's chromosomes except the organellar chromosomes, and is the site of RNA synthesis and processing. In some…	IPR007889~Helix-turn-helix, Psq|IPR006600~Centromere protein B, helix-turn-helix|IPR009057~Homeodomain-like	HMMPfam~PF05225~HTH_psq|ProfileScan~PS51253~HTH_CENPB|superfamily~SSF46689~Homeodomain-like
Crypa1.estExt_fgenesh1_pm.C_30467	Crypa1_FrozenGeneCatalog20090730_v4	97899	1	2809	1296	1296	21053.9	1525	1525	18837.5	1132	1132	19808.8	19900.1	1899	1899	21301.4	1546	1546	19782	1076	1076	18765.2	19949.5	scaffold_3:2959130-2962376 (+)	scaffold_3	2959130	2962376	+	3246	n/a pre-mRNA-processing factor	GO:0005622~intracellular~The living contents of a cell; the matter contained within (but not including) the plasma membrane, usually taken to exclude large vacuoles and masses of secretory or ingested material. In eukaryotes it includes the nucleus and cytoplasm.|GO:0006396~RNA processing~Any process involved in the conversion of one or more primary RNA transcripts into one or more mature RNA mol…	IPR003107~RNA-processing protein, HAT helix	HMMSmart~SM00386~no description|superfamily~SSF48452~TPR-like
Crypa1.CRO_1_s2t8_RETRO_Pseudoviridae 1 3360	Crypa1_asaf_FrozenGeneCatalog20090730	115164	-1.00265	3612	985	985	12444.2	1163	1163	11172.2	673	673	9158.64	10925	1204	1204	10503	1346	1346	13394	661	661	8964.93	10954	scaffold_2:1060016-1063627 (-)	scaffold_2	1060016	1063627	-	3611	class I putative Pseudoviridae retrotransposon, gag-pol polyprotein	GO:0003723~RNA binding~Interacting selectively and non-covalently with an RNA molecule or a portion thereof.|GO:0003964~RNA-directed DNA polymerase activity~Catalysis of the reaction: deoxynucleoside triphosphate + DNA(n) = diphosphate + DNA(n+1). Catalyzes RNA-template-directed extension of the 3'- end of a DNA strand by one deoxynucleotide at a time.|GO:0006278~RNA-dependent DNA replication~A D…	IPR000477~RNA-directed DNA polymerase (reverse transcriptase)|IPR001584~Integrase, catalytic core|IPR012337~Polynucleotidyl transferase, Ribonuclease H fold	HMMPfam~PF00078~RVT_1|HMMPfam~PF00665~rve|ProfileScan~PS50994~INTEGRASE|superfamily~SSF53098~Ribonuclease H-like|superfamily~SSF56672~DNA/RNA polymerases
e_gw1.1.118.1	Genewise1Plus	247664	-1.00947	3696	315	315	3889.17	459	459	4309.1	257	257	3417.94	3872.07	451	451	3844.84	422	422	4103.86	285	285	3777.51	3908.74	scaffold_1:2795985-2802310 (-)	scaffold_1	2795985	2802310	-	6325	n/a duf1740 domain containing protein	GO:0005622~intracellular~The living contents of a cell; the matter contained within (but not including) the plasma membrane, usually taken to exclude large vacuoles and masses of secretory or ingested material. In eukaryotes it includes the nucleus and cytoplasm.|GO:0006396~RNA processing~Any process involved in the conversion of one or more primary RNA transcripts into one or more mature RNA mol…	IPR013633~Protein of unknown function DUF1740|IPR003107~RNA-processing protein, HAT helix	HMMPfam~PF08424~DUF1740|HMMSmart~SM00386~no description|superfamily~SSF48452~TPR-like
Crypa1.CRO_1_s12c3101_Crypt2 1 1740	Crypa1_asaf_FrozenGeneCatalog20090730	114812	-1.01648	1872	90	90	2193.89	77	77	1427.22	66	66	1733.01	1784.71	82	82	1380.2	78	78	1497.62	98	98	2564.56	1814.13	scaffold_6:1994133-1996004 (+)	scaffold_6	1994133	1996004	+	1871	class II Flipper/Fot1-like transposase	GO:0003676~nucleic acid binding~Interacting selectively and non-covalently with any nucleic acid.|GO:0005634~nucleus~A membrane-bounded organelle of eukaryotic cells in which chromosomes are housed and replicated. In most cells, the nucleus contains all of the cell's chromosomes except the organellar chromosomes, and is the site of RNA synthesis and processing. In some species, or in specialized …	IPR004875~CENP-B protein|IPR007889~Helix-turn-helix, Psq|IPR006600~Centromere protein B, helix-turn-helix	HMMPfam~PF03184~DDE|HMMPfam~PF05225~HTH_psq|ProfileScan~PS51253~HTH_CENPB|HMMSmart~SM00674~no description
estExt_Genewise1Plus.C_51615	estExt_Genewise1Plus	291947	-1.0293	2051	1142	1142	25408.5	1265	1265	21400.8	961	961	23031.5	23280.3	1603	1603	24626.5	1308	1308	22922.1	1019	1019	24338.9	23962.5	scaffold_5:2572002-2574052 (-)	scaffold_5	2572002	2574052	-	2050	n/a pre-mRNA splicing factor	GO:0005622~intracellular~The living contents of a cell; the matter contained within (but not including) the plasma membrane, usually taken to exclude large vacuoles and masses of secretory or ingested material. In eukaryotes it includes the nucleus and cytoplasm.|GO:0006396~RNA processing~Any process involved in the conversion of one or more primary RNA transcripts into one or more mature RNA mol…	IPR003107~RNA-processing protein, HAT helix|IPR013026~Tetratricopeptide region	HMMPfam~PF02184~HAT|ProfileScan~PS50293~TPR_REGION|HMMSmart~SM00386~no description|superfamily~SSF48439~Protein prenylyltransferase|superfamily~SSF48452~TPR-like
gw1.8.783.1	Genewise1Remove	226106	-1.0295	2847	45	49	785.393	64	66	804.382	45	49	846.004	811.926	64	69	763.652	53	55	694.363	58	61	1049.63	835.881	scaffold_8:400414-405100 (+)	scaffold_8	400414	405100	+	4686	class II transposon of hAT family of Activator (Ac)-like transposons	GO:0046983~protein dimerization activity~The formation of a protein dimer, a macromolecular structure consists of two noncovalently associated identical or nonidentical subunits.	IPR008906~HAT dimerisation	HMMPfam~PF05699~hATC
Crypa1.CRO_s10c1824_RETRO_Pseudoviridae 1 8749	Crypa1_asaf_FrozenGeneCatalog20090730	115193	-1.03315	4167	1077	1188	13009.8	1331	1464	12190.6	952	1053	12421.3	12540.6	1444	1614	12204.3	1429	1558	13438.6	1013	1125	13225.8	12956.3	scaffold_4:480725-484891 (+)	scaffold_4	480725	484891	+	4166	class I putative Pseudoviridae retrotransposon	GO:0003677~DNA binding~Any molecular function by which a gene product interacts selectively with DNA (deoxyribonucleic acid).|GO:0015074~DNA integration~The process by which a segment of DNA is incorporated into another, usually larger, DNA molecule such as a chromosome.|GO:0003676~nucleic acid binding~Interacting selectively and non-covalently with any nucleic acid.	IPR001584~Integrase, catalytic core|IPR013103~Reverse transcriptase, RNA-dependent DNA polymerase|IPR012337~Polynucleotidyl transferase, Ribonuclease H fold	HMMPfam~PF00665~rve|HMMPfam~PF07727~RVT_2|ProfileScan~PS50994~INTEGRASE|superfamily~SSF53098~Ribonuclease H-like|superfamily~SSF56672~DNA/RNA polymerases
Crypa1.CRO_1_CRYPT2_S13_C6159 1 2033	Crypa1_asaf_FrozenGeneCatalog20090730	114817	-1.04183	1608	287	358	10159.6	213	255	5502.5	265	334	10210	8624.01	299	369	7230.6	320	389	8695.11	282	362	11028.5	8984.73	scaffold_6:1221531-1223138 (+)	scaffold_6	1221531	1223138	+	1607	class II Flipper/Fot1-like transposase	GO:0003676~nucleic acid binding~Interacting selectively and non-covalently with any nucleic acid.|GO:0005634~nucleus~A membrane-bounded organelle of eukaryotic cells in which chromosomes are housed and replicated. In most cells, the nucleus contains all of the cell's chromosomes except the organellar chromosomes, and is the site of RNA synthesis and processing. In some species, or in specialized …	IPR004875~CENP-B protein|IPR007889~Helix-turn-helix, Psq|IPR011526~Helix-turn-helix, Psq-like|IPR006600~Centromere protein B, helix-turn-helix|IPR009057~Homeodomain-like	HMMPfam~PF03184~DDE|HMMPfam~PF05225~HTH_psq|ProfileScan~PS50960~HTH_PSQ|ProfileScan~PS51253~HTH_CENPB|HMMSmart~SM00674~no description|superfamily~SSF46689~Homeodomain-like
e_gw1.3.1775.1	Genewise1Plus	253096	-1.05028	1626	682	682	19140	1075	1075	22940	591	591	17866.1	19982.1	1117	1117	21645.5	979	979	21640.8	653	653	19673.7	20986.7	scaffold_3:611990-613694 (+)	scaffold_3	611990	613694	+	1704	n/a alpha/beta hydrolase		IPR000073~Alpha/beta hydrolase fold-1|IPR005162~Retrotransposon gag protein	HMMPfam~PF00561~Abhydrolase_1|HMMPfam~PF03732~Retrotrans_gag|superfamily~SSF53474~alpha/beta-Hydrolases
Crypa1.CRO_s1c8281_Crypt2 2 1738	Crypa1_asaf_FrozenGeneCatalog20090730	114819	-1.0532	1608	197	197	5590.6	193	193	4164.64	166	167	5104.98	4953.41	228	228	4467.69	210	210	4694.02	213	213	6489.13	5216.95	scaffold_6:1240110-1241717 (+)	scaffold_6	1240110	1241717	+	1607	class II Flipper/Fot1-like transposase	GO:0003676~nucleic acid binding~Interacting selectively and non-covalently with any nucleic acid.|GO:0005634~nucleus~A membrane-bounded organelle of eukaryotic cells in which chromosomes are housed and replicated. In most cells, the nucleus contains all of the cell's chromosomes except the organellar chromosomes, and is the site of RNA synthesis and processing. In some species, or in specialized …	IPR004875~CENP-B protein|IPR007889~Helix-turn-helix, Psq|IPR011526~Helix-turn-helix, Psq-like|IPR006600~Centromere protein B, helix-turn-helix|IPR009057~Homeodomain-like	HMMPfam~PF03184~DDE|HMMPfam~PF05225~HTH_psq|ProfileScan~PS50960~HTH_PSQ|ProfileScan~PS51253~HTH_CENPB|HMMSmart~SM00674~no description|superfamily~SSF46689~Homeodomain-like
Crypa1.CRO_s1c6662_RETRO_Metaviridae_cluster 4 9124	Crypa1_asaf_FrozenGeneCatalog20090730	115157	-1.06482	7563	29	29	174.978	30	30	137.636	44	44	285.971	199.528	40	40	166.648	20	20	95.049	58	58	375.688	212.462	scaffold_2:796634-804196 (-)	scaffold_2	796634	804196	-	7562	class I putative Pseudoviridae retrotransposon, pseudogene		IPR003006~Immunoglobulin/major histocompatibility complex, conserved site	ScanRegExp~PS00290~IG_MHC
Crypa1.CRO_2_AF283502_Crypt1_complete_cds 1 3563	Crypa1_asaf_FrozenGeneCatalog20090730	114793	-1.06598	2838	4450	5361	86200.9	6929	8240	100744	4074	5095	88246.1	91730.5	7012	8519	94582.4	6525	7807	98874.3	4601	5787	99892.8	97783.2	scaffold_6:188-3025 (+)	scaffold_6	188	3025	+	2837	class II transposon of hAT family of Activator (Ac)-like transposons	GO:0046983~protein dimerization activity~The formation of a protein dimer, a macromolecular structure consists of two noncovalently associated identical or nonidentical subunits.|GO:0004803~transposase activity~Catalysis of the transposition of transposable elements or transposons. Transposases are involved in site-specific DNA recombination required for transposition in bacteria and other organi…	IPR008906~HAT dimerisation	HMMPfam~PF05699~hATC	Expression measured as Consensus of IDs 114793_114794_114806_248653_255640_262880
Crypa1.CRO_3_AF283502_Crypt1_complete_cds 1 3563	Crypa1_asaf_FrozenGeneCatalog20090730	114794	-1.06598	2838	4450	5361	86200.9	6929	8240	100744	4074	5095	88246.1	91730.5	7012	8519	94582.4	6525	7807	98874.3	4601	5787	99892.8	97783.2	scaffold_7:733470-736307 (+)	scaffold_7	733470	736307	+	2837	class II transposon of hAT family of Activator (Ac)-like transposons	GO:0046983~protein dimerization activity~The formation of a protein dimer, a macromolecular structure consists of two noncovalently associated identical or nonidentical subunits.|GO:0004803~transposase activity~Catalysis of the transposition of transposable elements or transposons. Transposases are involved in site-specific DNA recombination required for transposition in bacteria and other organi…	IPR008906~HAT dimerisation	HMMPfam~PF05699~hATC	Expression measured as Consensus of IDs 114793_114794_114806_248653_255640_262880
Crypa1.CRO_8_AF283502_Crypt1_complete_cds 1 3563	Crypa1_asaf_FrozenGeneCatalog20090730	114806	-1.06598	2838	4450	5361	86200.9	6929	8240	100744	4074	5095	88246.1	91730.5	7012	8519	94582.4	6525	7807	98874.3	4601	5787	99892.8	97783.2	scaffold_11:971808-974648 (+)	scaffold_11	971808	974648	+	2840	class II transposon of hAT family of Activator (Ac)-like transposons	GO:0004803~transposase activity~Catalysis of the transposition of transposable elements or transposons. Transposases are involved in site-specific DNA recombination required for transposition in bacteria and other organisms.	null	null	Expression measured as Consensus of IDs 114793_114794_114806_248653_255640_262880
e_gw1.4.1236.1	Genewise1Plus	255640	-1.06598	2838	4450	5361	86200.9	6929	8240	100744	4074	5095	88246.1	91730.5	7012	8519	94582.4	6525	7807	98874.3	4601	5787	99892.8	97783.2	scaffold_4:802112-804949 (-)	scaffold_4	802112	804949	-	2837	class II transposon of hAT family of Activator (Ac)-like transposons	GO:0046983~protein dimerization activity~The formation of a protein dimer, a macromolecular structure consists of two noncovalently associated identical or nonidentical subunits.	IPR008906~HAT dimerisation	HMMPfam~PF05699~hATC	Expression measured as Consensus of IDs 114793_114794_114806_248653_255640_262880
e_gw1.6.859.1	Genewise1Plus	262880	-1.06598	2838	4450	5361	86200.9	6929	8240	100744	4074	5095	88246.1	91730.5	7012	8519	94582.4	6525	7807	98874.3	4601	5787	99892.8	97783.2	scaffold_6:446076-448913 (-)	scaffold_6	446076	448913	-	2837	class II transposon of hAT family of Activator (Ac)-like transposons	GO:0046983~protein dimerization activity~The formation of a protein dimer, a macromolecular structure consists of two noncovalently associated identical or nonidentical subunits.	IPR008906~HAT dimerisation	HMMPfam~PF05699~hATC	Expression measured as Consensus of IDs 114793_114794_114806_248653_255640_262880
e_gw1.1.2053.1	Genewise1Plus	248653	-1.06598	2838	4450	5361	86200.9	6929	8240	100744	4074	5095	88246.1	91730.5	7012	8519	94582.4	6525	7807	98874.3	4601	5787	99892.8	97783.2	scaffold_6:188-3025 (+)	scaffold_6	188	3025	+	2837	class II transposon of hAT family of Activator (Ac)-like transposons	GO:0046983~protein dimerization activity~The formation of a protein dimer, a macromolecular structure consists of two noncovalently associated identical or nonidentical subunits.|GO:0004803~transposase activity~Catalysis of the transposition of transposable elements or transposons. Transposases are involved in site-specific DNA recombination required for transposition in bacteria and other organi…	IPR008906~HAT dimerisation	HMMPfam~PF05699~hATC	Expression measured as Consensus of IDs 114793_114794_114806_248653_255640_262880
Crypa1.CRO_2_s14c583_Crypt2 1 1740	Crypa1_asaf_FrozenGeneCatalog20090730	114824	-1.07813	1608	301	374	10613.6	239	323	6969.84	275	373	11402.1	9661.87	355	454	8896.19	311	414	9253.92	319	430	13100.1	10416.7	scaffold_6:1454113-1455720 (+)	scaffold_6	1454113	1455720	+	1607	class II Flipper/Fot1-like transposase	GO:0003676~nucleic acid binding~Interacting selectively and non-covalently with any nucleic acid.|GO:0005634~nucleus~A membrane-bounded organelle of eukaryotic cells in which chromosomes are housed and replicated. In most cells, the nucleus contains all of the cell's chromosomes except the organellar chromosomes, and is the site of RNA synthesis and processing. In some species, or in specialized …	IPR004875~CENP-B protein|IPR007889~Helix-turn-helix, Psq|IPR011526~Helix-turn-helix, Psq-like|IPR006600~Centromere protein B, helix-turn-helix|IPR009057~Homeodomain-like	HMMPfam~PF03184~DDE|HMMPfam~PF05225~HTH_psq|ProfileScan~PS50960~HTH_PSQ|ProfileScan~PS51253~HTH_CENPB|HMMSmart~SM00674~no description|superfamily~SSF46689~Homeodomain-like
Crypa1.CRO_1_s14c583_Crypt2 6 1740	Crypa1_asaf_FrozenGeneCatalog20090730	114772	-1.10195	1608	108	110	3121.66	221	224	4833.57	138	138	4218.49	4057.9	175	179	3507.53	169	172	3844.63	196	199	6062.62	4471.59	scaffold_5:1492320-1493927 (+)	scaffold_5	1492320	1493927	+	1607	class II Flipper/Fot1-like transposase	GO:0003676~nucleic acid binding~Interacting selectively and non-covalently with any nucleic acid.|GO:0005634~nucleus~A membrane-bounded organelle of eukaryotic cells in which chromosomes are housed and replicated. In most cells, the nucleus contains all of the cell's chromosomes except the organellar chromosomes, and is the site of RNA synthesis and processing. In some species, or in specialized …	IPR004875~CENP-B protein|IPR007889~Helix-turn-helix, Psq|IPR006600~Centromere protein B, helix-turn-helix|IPR009057~Homeodomain-like	HMMPfam~PF03184~DDE|HMMPfam~PF05225~HTH_psq|ProfileScan~PS51253~HTH_CENPB|HMMSmart~SM00674~no description|superfamily~SSF46689~Homeodomain-like
Crypa1.CRO_s2t1_RETRO_Pseudoviridae 1 2485	Crypa1_asaf_FrozenGeneCatalog20090730	115248	-1.12107	3672	142	142	1764.67	310	310	2929.31	184	184	2463.08	2385.69	244	244	2093.73	216	216	2114.28	286	286	3815.54	2674.52	scaffold_8:479278-482949 (+)	scaffold_8	479278	482949	+	3671	class I putative Pseudoviridae retrotransposon, gag-pol polyprotein			superfamily~SSF56672~DNA/RNA polymerases
Crypa1.CRO_6_AF283502_Crypt1_complete_cds 1 3563	Crypa1_asaf_FrozenGeneCatalog20090730	114797	-1.15635	2838	37	41	659.249	60	71	868.064	38	43	744.766	757.36	68	80	888.202	42	46	582.582	62	67	1156.53	875.77	scaffold_2:181608-184445 (+)	scaffold_2	181608	184445	+	2837	class II transposon of hAT family of Activator (Ac)-like transposons	GO:0046983~protein dimerization activity~The formation of a protein dimer, a macromolecular structure consists of two noncovalently associated identical or nonidentical subunits.|GO:0004803~transposase activity~Catalysis of the transposition of transposable elements or transposons. Transposases are involved in site-specific DNA recombination required for transposition in bacteria and other organi…	IPR008906~HAT dimerisation	HMMPfam~PF05699~hATC
Crypa1.CRO_s2t1_RETRO_Pseudoviridae 1 2476	Crypa1_asaf_FrozenGeneCatalog20090730	115244	-1.20134	3969	40	40	459.893	60	60	524.537	67	67	829.769	604.733	73	73	579.53	69	69	624.856	79	79	975.078	726.488	scaffold_8:495151-499119 (+)	scaffold_8	495151	499119	+	3968	class I putative Pseudoviridae retrotransposon, pseudogene			superfamily~SSF56672~DNA/RNA polymerases
gw1.2.2345.1	Genewise1Remove	235463	-1.22506	4440	4	4	41.1107	10	10	78.1489	8	8	88.5667	69.2755	13	14	99.3526	11	11	89.0474	6	6	66.2005	84.8668	scaffold_2:3114759-3119731 (+)	scaffold_2	3114759	3119731	+	4972	class I polyprotein	GO:0003723~RNA binding~Interacting selectively and non-covalently with an RNA molecule or a portion thereof.|GO:0003964~RNA-directed DNA polymerase activity~Catalysis of the reaction: deoxynucleoside triphosphate + DNA(n) = diphosphate + DNA(n+1). Catalyzes RNA-template-directed extension of the 3'- end of a DNA strand by one deoxynucleotide at a time.|GO:0006278~RNA-dependent DNA replication~A D…	IPR000477~RNA-directed DNA polymerase (reverse transcriptase)|IPR001878~Zinc finger, CCHC-type|IPR001584~Integrase, catalytic core|IPR005162~Retrotransposon gag protein|IPR009007~Peptidase aspartic, catalytic|IPR012337~Polynucleotidyl transferase, Ribonuclease H fold	HMMPfam~PF00078~RVT_1|HMMPfam~PF00098~zf-CCHC|HMMPfam~PF00665~rve|HMMPfam~PF03732~Retrotrans_gag|ProfileScan~PS50878~RT_POL|ProfileScan~PS50994~INTEGRASE|superfamily~SSF50630~Acid proteases|superfamily~SSF53098~Ribonuclease H-like|superfamily~SSF56672~DNA/RNA polymerases|superfamily~SSF57756~Retrovirus zinc finger-like domains
fgenesh1_pg.5_#_1132	fgenesh1_pg	331546	-1.27565	735	58	58	3600.97	77	77	3635.04	49	49	3276.97	3504.33	106	106	4544.15	90	90	4401.16	67	67	4465.61	4470.3	scaffold_5:4278019-4278839 (+)	scaffold_5	4278019	4278839	+	820	n/a hypothetical protein	null	null	null
Crypa1.CRO_3_s10c1824_RETRO_Pseudoviridae 1 8749	Crypa1_asaf_FrozenGeneCatalog20090730	115211	-1.28893	4167	60	65	711.817	71	80	666.151	58	60	707.769	695.245	71	78	589.801	96	107	922.937	84	100	1175.63	896.122	scaffold_2:187269-191435 (-)	scaffold_2	187269	191435	-	4166	class I putative Pseudoviridae retrotransposon, pseudogene	GO:0003677~DNA binding~Any molecular function by which a gene product interacts selectively with DNA (deoxyribonucleic acid).|GO:0015074~DNA integration~The process by which a segment of DNA is incorporated into another, usually larger, DNA molecule such as a chromosome.|GO:0003676~nucleic acid binding~Interacting selectively and non-covalently with any nucleic acid.	IPR001584~Integrase, catalytic core|IPR013103~Reverse transcriptase, RNA-dependent DNA polymerase|IPR012337~Polynucleotidyl transferase, Ribonuclease H fold	HMMPfam~PF00665~rve|HMMPfam~PF07727~RVT_2|ProfileScan~PS50994~INTEGRASE|superfamily~SSF53098~Ribonuclease H-like|superfamily~SSF56672~DNA/RNA polymerases
Crypa1.CRO_CRYPT2_S13_C6159 1 2033	Crypa1_asaf_FrozenGeneCatalog20090730	114777	-1.29345	1608	2	2	56.7574	3	3	64.7353	2	2	61.1375	60.8767	2	2	39.1903	2	2	44.7049	5	5	152.327	78.7408	scaffold_3:5162120-5163727 (+)	scaffold_3	5162120	5163727	+	1607	class II Flipper/Fot1-like transposase	GO:0003676~nucleic acid binding~Interacting selectively and non-covalently with any nucleic acid.|GO:0005634~nucleus~A membrane-bounded organelle of eukaryotic cells in which chromosomes are housed and replicated. In most cells, the nucleus contains all of the cell's chromosomes except the organellar chromosomes, and is the site of RNA synthesis and processing. In some species, or in specialized …	IPR004875~CENP-B protein|IPR007889~Helix-turn-helix, Psq|IPR006600~Centromere protein B, helix-turn-helix|IPR009057~Homeodomain-like	HMMPfam~PF03184~DDE|HMMPfam~PF05225~HTH_psq|ProfileScan~PS51253~HTH_CENPB|HMMSmart~SM00674~no description|superfamily~SSF46689~Homeodomain-like
Crypa1.CRO_5_s2t1_RETRO_Pseudoviridae 1 3359	Crypa1_asaf_FrozenGeneCatalog20090730	115232	-1.99324	3612	0	0	0	0	0	0	1	1	13.6087	4.53623	0	0	0	0	0	0	2	2	27.1254	9.04178	scaffold_7:2929147-2932758 (+)	scaffold_7	2929147	2932758	+	3611	class I putative Pseudoviridae retrotransposon, gag-pol polyprotein	null	null	null
Crypa1.CRO_s10c1824_RETRO_Pseudoviridae 2 8749	Crypa1_asaf_FrozenGeneCatalog20090730	115162	2.96131	4167	0	0	0	1	1	8.32688	2	2	23.5923	10.6397	4	4	30.2462	2	2	17.2512	4	4	47.0251	31.5075	scaffold_2:924197-928363 (-)	scaffold_2	924197	928363	-	4166	class I putative Pseudoviridae retrotransposon, pseudogene	GO:0003676~nucleic acid binding~Interacting selectively and non-covalently with any nucleic acid.	IPR013103~Reverse transcriptase, RNA-dependent DNA polymerase|IPR012337~Polynucleotidyl transferase, Ribonuclease H fold	HMMPfam~PF07727~RVT_2|superfamily~SSF53098~Ribonuclease H-like
gw1.2.2342.1	Genewise1Remove	235457	-3.6561	4507	0	0	0	0	0	0	1	1	10.9063	3.63542	0	0	0	5	5	39.8744	0	0	0	13.2915	scaffold_2:1831877-1836880 (-)	scaffold_2	1831877	1836880	-	5003	class I polyprotein	GO:0003723~RNA binding~Interacting selectively and non-covalently with an RNA molecule or a portion thereof.|GO:0003964~RNA-directed DNA polymerase activity~Catalysis of the reaction: deoxynucleoside triphosphate + DNA(n) = diphosphate + DNA(n+1). Catalyzes RNA-template-directed extension of the 3'- end of a DNA strand by one deoxynucleotide at a time.|GO:0006278~RNA-dependent DNA replication~A D…	IPR000477~RNA-directed DNA polymerase (reverse transcriptase)|IPR001584~Integrase, catalytic core|IPR005162~Retrotransposon gag protein|IPR001878~Zinc finger, CCHC-type|IPR009007~Peptidase aspartic, catalytic|IPR012337~Polynucleotidyl transferase, Ribonuclease H fold	HMMPfam~PF00078~RVT_1|HMMPfam~PF00665~rve|HMMPfam~PF03732~Retrotrans_gag|ProfileScan~PS50158~ZF_CCHC|ProfileScan~PS50878~RT_POL|ProfileScan~PS50994~INTEGRASE|superfamily~SSF50630~Acid proteases|superfamily~SSF53098~Ribonuclease H-like|superfamily~SSF56672~DNA/RNA polymerases|superfamily~SSF57756~Retrovirus zinc finger-like domains
Crypa1.CRO_7_AF283502_Crypt1_complete_cds 1 3563	Crypa1_asaf_FrozenGeneCatalog20090730	114798	-3.7411	2838	0	0	0	0	0	0	1	1	17.3201	5.77338	2	2	22.205	2	2	25.3297	1	1	17.2616	21.5988	scaffold_6:3719075-3721912 (-)	scaffold_6	3719075	3721912	-	2837	class II transposon of hAT family of Activator (Ac)-like transposons	GO:0046983~protein dimerization activity~The formation of a protein dimer, a macromolecular structure consists of two noncovalently associated identical or nonidentical subunits.|GO:0004803~transposase activity~Catalysis of the transposition of transposable elements or transposons. Transposases are involved in site-specific DNA recombination required for transposition in bacteria and other organi…	IPR008906~HAT dimerisation	HMMPfam~PF05699~hATC
gw1.3.3419.1	Genewise1Remove	241757	–1.80E+308	549	0	0	0	0	0	0	0	0	0	0	0	0	0	1	1	65.4695	0	0	0	21.8232	scaffold_3:5273222-5273770 (+)	scaffold_3	5273222	5273770	+	548	class I gag polyprotein		IPR005162~Retrotransposon gag protein	HMMPfam~PF03732~Retrotrans_gag
gw1.2.3081.1	Genewise1Remove	241792	–1.80E+308	537	0	0	0	0	0	0	0	0	0	0	0	0	0	1	1	66.9325	0	0	0	22.3108	scaffold_2:348438-348974 (+)	scaffold_2	348438	348974	+	536	class I gag polyprotein		IPR005162~Retrotransposon gag protein	HMMPfam~PF03732~Retrotrans_gag

## Sheet: RNA-seq rdr4 ko vs DK80 ctrl
Name	Track	Transcript Id	Fold Change	Transcript length	rdr4 ko Unique reads	rdr4 ko All reads	rdr4 ko RPKM	DK80 ctrl-1 Unique reads	DK80 ctrl-1 All reads	DK80 ctrl-1 RPKM	DK80 ctrl-2 Unique reads	DK80 ctrl-2 All reads	DK80 ctrl-2 RPKM	DK80 ctrl-3 Unique reads	DK80 ctrl-3 All reads	DK80 ctrl-3 RPKM	All DK80 ctrls RPKM Means	Location	Scaffold	Start	End	Strand	Gene length	Class (JGI annotation/BLASTX match)	Gene Ontology	Interpro	Domains	Notes
gw1.6.2331.1	Genewise1Remove	240687	1.80E+308	796	1	1	48.9016	0	0	0	0	0	0	0	0	0	0	scaffold_6:3926034-3927035 (+)	scaffold_6	3926034	3927035	+	1001	class I gag protein		IPR005162~Retrotransposon gag protein	HMMPfam~PF03732~Retrotrans_gag|superfamily~SSF57756~Retrovirus zinc finger-like domains
gw1.2.2338.1	Genewise1Remove	235439	7.1513	4329	3	3	26.9755	0	0	0	0	0	0	1	1	11.3163	3.77211	scaffold_2:1074462-1079389 (-)	scaffold_2	1074462	1079389	-	4927	class I polyprotein	GO:0003723~RNA binding~Interacting selectively and non-covalently with an RNA molecule or a portion thereof.|GO:0003964~RNA-directed DNA polymerase activity~Catalysis of the reaction: deoxynucleoside triphosphate + DNA(n) = diphosphate + DNA(n+1). Catalyzes RNA-template-directed extension of the 3'- end of a DNA strand by one deoxynucleotide at a time.|GO:0006278~RNA-dependent DNA replication~A D…	IPR000477~RNA-directed DNA polymerase (reverse transcriptase)|IPR001878~Zinc finger, CCHC-type|IPR001584~Integrase, catalytic core|IPR005162~Retrotransposon gag protein|IPR016024~Armadillo-type fold|IPR009007~Peptidase aspartic, catalytic|IPR012337~Polynucleotidyl transferase, Ribonuclease H fold	HMMPfam~PF00078~RVT_1|HMMPfam~PF00098~zf-CCHC|HMMPfam~PF00665~rve|HMMPfam~PF03732~Retrotrans_gag|FPrintScan~PR00939~C2HCZNFINGER|ProfileScan~PS50158~ZF_CCHC|ProfileScan~PS50878~RT_POL|ProfileScan~PS50994~INTEGRASE|HMMSmart~SM00343~no description|superfamily~SSF48371~ARM repeat|superfamily~SSF50630~Acid proteases|superfamily~SSF53098~Ribonuclease H-like|superfamily~SSF56672~DNA/RNA polymerases|sup…
Crypa1.CRO_7_AF283502_Crypt1_complete_cds 1 3563	Crypa1_asaf_FrozenGeneCatalog20090730	114798	1.90509	2838	3	3	41.1476	2	2	22.205	2	2	25.3297	1	1	17.2616	21.5988	scaffold_6:3719075-3721912 (-)	scaffold_6	3719075	3721912	-	2837	class II transposon of hAT family of Activator (Ac)-like transposons	GO:0046983~protein dimerization activity~The formation of a protein dimer, a macromolecular structure consists of two noncovalently associated identical or nonidentical subunits.|GO:0004803~transposase activity~Catalysis of the transposition of transposable elements or transposons. Transposases are involved in site-specific DNA recombination required for transposition in bacteria and other organi…	IPR008906~HAT dimerisation	HMMPfam~PF05699~hATC
Crypa1.CRO_1_s2t8_RETRO_Pseudoviridae 1 3360	Crypa1_asaf_FrozenGeneCatalog20090730	115164	1.72267	3612	1751	1751	18870.1	1204	1204	10503	1346	1346	13394	661	661	8964.93	10954	scaffold_2:1060016-1063627 (-)	scaffold_2	1060016	1063627	-	3611	class I putative Pseudoviridae retrotransposon, gag-pol polyprotein	GO:0003723~RNA binding~Interacting selectively and non-covalently with an RNA molecule or a portion thereof.|GO:0003964~RNA-directed DNA polymerase activity~Catalysis of the reaction: deoxynucleoside triphosphate + DNA(n) = diphosphate + DNA(n+1). Catalyzes RNA-template-directed extension of the 3'- end of a DNA strand by one deoxynucleotide at a time.|GO:0006278~RNA-dependent DNA replication~A D…	IPR000477~RNA-directed DNA polymerase (reverse transcriptase)|IPR001584~Integrase, catalytic core|IPR012337~Polynucleotidyl transferase, Ribonuclease H fold	HMMPfam~PF00078~RVT_1|HMMPfam~PF00665~rve|ProfileScan~PS50994~INTEGRASE|superfamily~SSF53098~Ribonuclease H-like|superfamily~SSF56672~DNA/RNA polymerases
Crypa1.CRO_s2t1_RETRO_Pseudoviridae 1 2476	Crypa1_asaf_FrozenGeneCatalog20090730	115244	1.60647	3969	118	119	1167.08	73	73	579.53	69	69	624.856	79	79	975.078	726.488	scaffold_8:495151-499119 (+)	scaffold_8	495151	499119	+	3968	class I putative Pseudoviridae retrotransposon, pseudogene			superfamily~SSF56672~DNA/RNA polymerases
Crypa1.CRO_CRYPT2_S13_C6159 1 2033	Crypa1_asaf_FrozenGeneCatalog20090730	114777	1.53716	1608	5	5	121.037	2	2	39.1903	2	2	44.7049	5	5	152.327	78.7408	scaffold_3:5162120-5163727 (+)	scaffold_3	5162120	5163727	+	1607	class II Flipper/Fot1-like transposase	GO:0003676~nucleic acid binding~Interacting selectively and non-covalently with any nucleic acid.|GO:0005634~nucleus~A membrane-bounded organelle of eukaryotic cells in which chromosomes are housed and replicated. In most cells, the nucleus contains all of the cell's chromosomes except the organellar chromosomes, and is the site of RNA synthesis and processing. In some species, or in specialized …	IPR004875~CENP-B protein|IPR007889~Helix-turn-helix, Psq|IPR006600~Centromere protein B, helix-turn-helix|IPR009057~Homeodomain-like	HMMPfam~PF03184~DDE|HMMPfam~PF05225~HTH_psq|ProfileScan~PS51253~HTH_CENPB|HMMSmart~SM00674~no description|superfamily~SSF46689~Homeodomain-like
Crypa1.fgenesh1_pg.C_scaffold_12000058	Crypa1_FrozenGeneCatalog20090730_v4	75518	1.48439	1158	7	7	235.302	4	4	108.839	5	5	155.193	5	5	211.522	158.518	scaffold_2:119504-120761 (+)	scaffold_2	119504	120761	+	1257	class II Fot2 Tc1/mariner-type transposase	GO:0004803~transposase activity~Catalysis of the transposition of transposable elements or transposons. Transposases are involved in site-specific DNA recombination required for transposition in bacteria and other organisms.	null	null	Expression measured as Consensus of IDs 114747_114749_75518
Crypa1.CRO_fgenesh1_pg.C_scaffold_8000297	Crypa1_asaf_FrozenGeneCatalog20090730	114747	1.48439	1158	7	7	235.302	4	4	108.839	5	5	155.193	5	5	211.522	158.518	scaffold_6:1106909-1108066 (-)	scaffold_6	1106909	1108066	-	1157	class II Fot2 Tc1/mariner-type transposase	GO:0004803~transposase activity~Catalysis of the transposition of transposable elements or transposons. Transposases are involved in site-specific DNA recombination required for transposition in bacteria and other organisms.	null	null	Expression measured as Consensus of IDs 114747_114749_75518
Crypa1.CRO_fgenesh1_pg.C_scaffold_9000424	Crypa1_asaf_FrozenGeneCatalog20090730	114749	1.48439	1158	7	7	235.302	4	4	108.839	5	5	155.193	5	5	211.522	158.518	scaffold_8:2280487-2281512 (-)	scaffold_8	2280487	2281512	-	1025	class II Fot2 Tc1/mariner-type transposase	GO:0003676~nucleic acid binding~Interacting selectively and non-covalently with any nucleic acid.|GO:0005634~nucleus~A membrane-bounded organelle of eukaryotic cells in which chromosomes are housed and replicated. In most cells, the nucleus contains all of the cell's chromosomes except the organellar chromosomes, and is the site of RNA synthesis and processing. In some species, or in specialized …	IPR004875~CENP-B protein	HMMPfam~PF03184~DDE	Expression measured as Consensus of IDs 114747_114749_75518
gw1.8.783.1	Genewise1Remove	226106	1.39035	2847	75	85	1162.16	64	69	763.652	53	55	694.363	58	61	1049.63	835.881	scaffold_8:400414-405100 (+)	scaffold_8	400414	405100	+	4686	class II transposon of hAT family of Activator (Ac)-like transposons	GO:0046983~protein dimerization activity~The formation of a protein dimer, a macromolecular structure consists of two noncovalently associated identical or nonidentical subunits.	IPR008906~HAT dimerisation	HMMPfam~PF05699~hATC
e_gw1.6.1923.1	Genewise1Plus	262844	1.12251	3225	817	817	9861.17	975	975	9525.97	759	759	8459.09	551	551	8369.8	8784.95	scaffold_6:292705-296099 (+)	scaffold_6	292705	296099	+	3394	n/a mRNA 3'-end-processing protein RNA14	GO:0005634~nucleus~A membrane-bounded organelle of eukaryotic cells in which chromosomes are housed and replicated. In most cells, the nucleus contains all of the cell's chromosomes except the organellar chromosomes, and is the site of RNA synthesis and processing. In some species, or in specialized cell types, RNA metabolism or DNA replication may be absent.|GO:0006397~mRNA processing~Any proces…	IPR008847~Suppressor of forked|IPR003107~RNA-processing protein, HAT helix	HMMPfam~PF05843~Suf|HMMSmart~SM00386~no description|superfamily~SSF48452~TPR-like
Crypa1.CRO_s2t1_RETRO_Pseudoviridae 1 2485	Crypa1_asaf_FrozenGeneCatalog20090730	115248	1.12169	3672	283	283	2999.99	244	244	2093.73	216	216	2114.28	286	286	3815.54	2674.52	scaffold_8:479278-482949 (+)	scaffold_8	479278	482949	+	3671	class I putative Pseudoviridae retrotransposon, gag-pol polyprotein			superfamily~SSF56672~DNA/RNA polymerases
Crypa1.CRO_2_s14c583_Crypt2 1 1740	Crypa1_asaf_FrozenGeneCatalog20090730	114824	1.08526	1608	351	467	11304.9	355	454	8896.19	311	414	9253.92	319	430	13100.1	10416.7	scaffold_6:1454113-1455720 (+)	scaffold_6	1454113	1455720	+	1607	class II Flipper/Fot1-like transposase	GO:0003676~nucleic acid binding~Interacting selectively and non-covalently with any nucleic acid.|GO:0005634~nucleus~A membrane-bounded organelle of eukaryotic cells in which chromosomes are housed and replicated. In most cells, the nucleus contains all of the cell's chromosomes except the organellar chromosomes, and is the site of RNA synthesis and processing. In some species, or in specialized …	IPR004875~CENP-B protein|IPR007889~Helix-turn-helix, Psq|IPR011526~Helix-turn-helix, Psq-like|IPR006600~Centromere protein B, helix-turn-helix|IPR009057~Homeodomain-like	HMMPfam~PF03184~DDE|HMMPfam~PF05225~HTH_psq|ProfileScan~PS50960~HTH_PSQ|ProfileScan~PS51253~HTH_CENPB|HMMSmart~SM00674~no description|superfamily~SSF46689~Homeodomain-like
Crypa1.CRO_6_AF283502_Crypt1_complete_cds 1 3563	Crypa1_asaf_FrozenGeneCatalog20090730	114797	1.06498	2838	58	68	932.679	68	80	888.202	42	46	582.582	62	67	1156.53	875.77	scaffold_2:181608-184445 (+)	scaffold_2	181608	184445	+	2837	class II transposon of hAT family of Activator (Ac)-like transposons	GO:0046983~protein dimerization activity~The formation of a protein dimer, a macromolecular structure consists of two noncovalently associated identical or nonidentical subunits.|GO:0004803~transposase activity~Catalysis of the transposition of transposable elements or transposons. Transposases are involved in site-specific DNA recombination required for transposition in bacteria and other organi…	IPR008906~HAT dimerisation	HMMPfam~PF05699~hATC
Crypa1.estExt_fgenesh1_pg.C_50625	Crypa1_FrozenGeneCatalog20090730_v4	107690	1.05534	2363	3321	3321	54706.8	3904	3904	52057.1	3352	3352	50986.1	2531	2531	52471.3	51838.2	scaffold_2:4113857-4116824 (-)	scaffold_2	4113857	4116824	-	2967	n/a pre-mRNA-processing factor	GO:0005622~intracellular~The living contents of a cell; the matter contained within (but not including) the plasma membrane, usually taken to exclude large vacuoles and masses of secretory or ingested material. In eukaryotes it includes the nucleus and cytoplasm.|GO:0006396~RNA processing~Any process involved in the conversion of one or more primary RNA transcripts into one or more mature RNA mol…	IPR003107~RNA-processing protein, HAT helix	HMMSmart~SM00386~no description|superfamily~SSF48452~TPR-like
fgenesh1_pg.2_#_795	fgenesh1_pg	327589	1.02276	813	148	148	7086.1	178	178	6898.64	156	156	6896.77	116	116	6989.73	6928.38	scaffold_2:4580100-4580912 (+)	scaffold_2	4580100	4580912	+	812	n/a N(5)-glutamine methyltransferase	GO:0003676~nucleic acid binding~Interacting selectively and non-covalently with any nucleic acid.|GO:0008168~methyltransferase activity~Catalysis of the transfer of a methyl group to an acceptor molecule.|GO:0032259~methylation~The process by which a methyl group is covalently attached to a molecule.	IPR002052~N-6 adenine-specific DNA methylase, conserved site	ScanRegExp~PS00092~N6_MTASE|superfamily~SSF53335~S-adenosyl-L-methionine-dependent methyltransferases
Crypa1.CRO_s10c1824_RETRO_Pseudoviridae 1 8749	Crypa1_asaf_FrozenGeneCatalog20090730	115193	1.013	4167	1277	1405	13124.7	1444	1614	12204.3	1429	1558	13438.6	1013	1125	13225.8	12956.3	scaffold_4:480725-484891 (+)	scaffold_4	480725	484891	+	4166	class I putative Pseudoviridae retrotransposon	GO:0003677~DNA binding~Any molecular function by which a gene product interacts selectively with DNA (deoxyribonucleic acid).|GO:0015074~DNA integration~The process by which a segment of DNA is incorporated into another, usually larger, DNA molecule such as a chromosome.|GO:0003676~nucleic acid binding~Interacting selectively and non-covalently with any nucleic acid.	IPR001584~Integrase, catalytic core|IPR013103~Reverse transcriptase, RNA-dependent DNA polymerase|IPR012337~Polynucleotidyl transferase, Ribonuclease H fold	HMMPfam~PF00665~rve|HMMPfam~PF07727~RVT_2|ProfileScan~PS50994~INTEGRASE|superfamily~SSF53098~Ribonuclease H-like|superfamily~SSF56672~DNA/RNA polymerases
Crypa1.CRO_s2t8_RETRO_Pseudoviridae 1 3359	Crypa1_asaf_FrozenGeneCatalog20090730	115159	1	3516	0	0	0	0	0	0	0	0	0	0	0	0	0	scaffold_2:811620-815135 (-)	scaffold_2	811620	815135	-	3515	class I putative Pseudoviridae retrotransposon, gag-pol polyprotein	null	null	null
Crypa1.CRO_s2t8_RETRO_Pseudoviridae 1 3360	Crypa1_asaf_FrozenGeneCatalog20090730	115163	1	3360	0	0	0	0	0	0	0	0	0	0	0	0	0	scaffold_2:998702-1002061 (-)	scaffold_2	998702	1002061	-	3359	class I putative Pseudoviridae retrotransposon, gag-pol polyprotein	null	null	null
Crypa1.CRO_2_s2t8_RETRO_Pseudoviridae 1 3360	Crypa1_asaf_FrozenGeneCatalog20090730	115166	1	3360	0	0	0	0	0	0	0	0	0	0	0	0	0	scaffold_2:1231067-1234426 (-)	scaffold_2	1231067	1234426	-	3359	class I putative Pseudoviridae retrotransposon, gag-pol polyprotein	null	null	null
Crypa1.CRO_1_s2t1_RETRO_Pseudoviridae 1 3359	Crypa1_asaf_FrozenGeneCatalog20090730	115169	1	3360	0	0	0	0	0	0	0	0	0	0	0	0	0	scaffold_2:1409972-1413331 (-)	scaffold_2	1409972	1413331	-	3359	class I putative Pseudoviridae retrotransposon, gag-pol polyprotein	null	null	null
Crypa1.CRO_s2t1_RETRO_Pseudoviridae 325 2940	Crypa1_asaf_FrozenGeneCatalog20090730	115170	1	3111	0	0	0	0	0	0	0	0	0	0	0	0	0	scaffold_2:1448976-1452086 (-)	scaffold_2	1448976	1452086	-	3110	class I putative Pseudoviridae retrotransposon, gag-pol polyprotein	GO:0003676~nucleic acid binding~Interacting selectively and non-covalently with any nucleic acid.	IPR012337~Polynucleotidyl transferase, Ribonuclease H fold	superfamily~SSF53098~Ribonuclease H-like|superfamily~SSF56672~DNA/RNA polymerases
Crypa1.CRO_s2t1_RETRO_Pseudoviridae 1 3360	Crypa1_asaf_FrozenGeneCatalog20090730	115173	1	3360	0	0	0	0	0	0	0	0	0	0	0	0	0	scaffold_2:1580346-1583705 (+)	scaffold_2	1580346	1583705	+	3359	class I putative Pseudoviridae retrotransposon, gag-pol polyprotein			superfamily~SSF56672~DNA/RNA polymerases
Crypa1.CRO_s2t8_RETRO_Pseudoviridae 1 3292	Crypa1_asaf_FrozenGeneCatalog20090730	115180	1	3297	0	0	0	0	0	0	0	0	0	0	0	0	0	scaffold_10:39272-42568 (-)	scaffold_10	39272	42568	-	3296	class I putative Pseudoviridae retrotransposon, gag-pol polyprotein	null	null	null
Crypa1.CRO_2_s2t8_RETRO_Pseudoviridae 1 3359	Crypa1_asaf_FrozenGeneCatalog20090730	115186	1	3612	0	0	0	0	0	0	0	0	0	0	0	0	0	scaffold_9:2869067-2872678 (-)	scaffold_9	2869067	2872678	-	3611	class I putative Pseudoviridae retrotransposon, gag-pol polyprotein	GO:0003676~nucleic acid binding~Interacting selectively and non-covalently with any nucleic acid.	IPR012337~Polynucleotidyl transferase, Ribonuclease H fold	superfamily~SSF53098~Ribonuclease H-like|superfamily~SSF56672~DNA/RNA polymerases
Crypa1.CRO_5_s2t8_RETRO_Pseudoviridae 1 3360	Crypa1_asaf_FrozenGeneCatalog20090730	115187	1	3612	0	0	0	0	0	0	0	0	0	0	0	0	0	scaffold_9:2882835-2886446 (+)	scaffold_9	2882835	2886446	+	3611	class I putative Pseudoviridae retrotransposon, gag-pol polyprotein	GO:0003676~nucleic acid binding~Interacting selectively and non-covalently with any nucleic acid.	IPR012337~Polynucleotidyl transferase, Ribonuclease H fold	superfamily~SSF53098~Ribonuclease H-like|superfamily~SSF56672~DNA/RNA polymerases
Crypa1.CRO_1_s2t1_RETRO_Pseudoviridae 1 3360	Crypa1_asaf_FrozenGeneCatalog20090730	115191	1	3612	0	0	0	0	0	0	0	0	0	0	0	0	0	scaffold_4:51628-55239 (+)	scaffold_4	51628	55239	+	3611	class I putative Pseudoviridae retrotransposon, gag-pol polyprotein	GO:0003676~nucleic acid binding~Interacting selectively and non-covalently with any nucleic acid.	IPR012337~Polynucleotidyl transferase, Ribonuclease H fold	superfamily~SSF53098~Ribonuclease H-like|superfamily~SSF56672~DNA/RNA polymerases
Crypa1.CRO_6_s2t8_RETRO_Pseudoviridae 1 3360	Crypa1_asaf_FrozenGeneCatalog20090730	115192	1	3612	0	0	0	0	0	0	0	0	0	0	0	0	0	scaffold_4:83634-87245 (-)	scaffold_4	83634	87245	-	3611	class I putative Pseudoviridae retrotransposon, gag-pol polyprotein			superfamily~SSF56672~DNA/RNA polymerases
Crypa1.CRO_8_s2t8_RETRO_Pseudoviridae 1 3360	Crypa1_asaf_FrozenGeneCatalog20090730	115198	1	3612	0	0	0	0	0	0	0	0	0	0	0	0	0	scaffold_8:1918580-1922191 (+)	scaffold_8	1918580	1922191	+	3611	class I putative Pseudoviridae retrotransposon, gag-pol polyprotein	GO:0003677~DNA binding~Any molecular function by which a gene product interacts selectively with DNA (deoxyribonucleic acid).|GO:0015074~DNA integration~The process by which a segment of DNA is incorporated into another, usually larger, DNA molecule such as a chromosome.|GO:0003676~nucleic acid binding~Interacting selectively and non-covalently with any nucleic acid.	IPR001584~Integrase, catalytic core|IPR012337~Polynucleotidyl transferase, Ribonuclease H fold	HMMPfam~PF00665~rve|ProfileScan~PS50994~INTEGRASE|superfamily~SSF53098~Ribonuclease H-like|superfamily~SSF56672~DNA/RNA polymerases
Crypa1.CRO_s2t1_RETRO_Pseudoviridae 1 2395	Crypa1_asaf_FrozenGeneCatalog20090730	115201	1	3612	0	0	0	0	0	0	0	0	0	0	0	0	0	scaffold_2:410575-414186 (-)	scaffold_2	410575	414186	-	3611	class I putative Pseudoviridae retrotransposon, gag-pol polyprotein	GO:0003676~nucleic acid binding~Interacting selectively and non-covalently with any nucleic acid.	IPR012337~Polynucleotidyl transferase, Ribonuclease H fold	superfamily~SSF53098~Ribonuclease H-like|superfamily~SSF56672~DNA/RNA polymerases
Crypa1.CRO_2_s2t1_RETRO_Pseudoviridae 1 3360	Crypa1_asaf_FrozenGeneCatalog20090730	115204	1	3612	0	0	0	0	0	0	0	0	0	0	0	0	0	scaffold_2:394056-397667 (+)	scaffold_2	394056	397667	+	3611	class I putative Pseudoviridae retrotransposon, gag-pol polyprotein			superfamily~SSF56672~DNA/RNA polymerases
Crypa1.CRO_10_s2t8_RETRO_Pseudoviridae 1 3360	Crypa1_asaf_FrozenGeneCatalog20090730	115214	1	3612	0	0	0	0	0	0	0	0	0	0	0	0	0	scaffold_6:3896951-3900562 (-)	scaffold_6	3896951	3900562	-	3611	class I putative Pseudoviridae retrotransposon, gag-pol polyprotein	GO:0003676~nucleic acid binding~Interacting selectively and non-covalently with any nucleic acid.	IPR012337~Polynucleotidyl transferase, Ribonuclease H fold	superfamily~SSF53098~Ribonuclease H-like|superfamily~SSF56672~DNA/RNA polymerases
Crypa1.CRO_4_s2t1_RETRO_Pseudoviridae 1 3359	Crypa1_asaf_FrozenGeneCatalog20090730	115215	1	3612	0	0	0	0	0	0	0	0	0	0	0	0	0	scaffold_6:2812941-2816552 (-)	scaffold_6	2812941	2816552	-	3611	class I putative Pseudoviridae retrotransposon, gag-pol polyprotein			superfamily~SSF56672~DNA/RNA polymerases
Crypa1.CRO_4_s2t8_RETRO_Pseudoviridae 1 3359	Crypa1_asaf_FrozenGeneCatalog20090730	115217	1	3612	0	0	0	0	0	0	0	0	0	0	0	0	0	scaffold_6:2837040-2840651 (-)	scaffold_6	2837040	2840651	-	3611	class I putative Pseudoviridae retrotransposon, gag-pol polyprotein			superfamily~SSF56672~DNA/RNA polymerases
Crypa1.CRO_11_s2t8_RETRO_Pseudoviridae 1 3360	Crypa1_asaf_FrozenGeneCatalog20090730	115219	1	3612	0	0	0	0	0	0	0	0	0	0	0	0	0	scaffold_13:17444-21055 (+)	scaffold_13	17444	21055	+	3611	class I putative Pseudoviridae retrotransposon, gag-pol polyprotein			superfamily~SSF56672~DNA/RNA polymerases
Crypa1.CRO_s2t1_RETRO_Pseudoviridae 1 2415	Crypa1_asaf_FrozenGeneCatalog20090730	115224	1	3612	0	0	0	0	0	0	0	0	0	0	0	0	0	scaffold_6:1890233-1893844 (+)	scaffold_6	1890233	1893844	+	3611	class I putative Pseudoviridae retrotransposon, gag-pol polyprotein			superfamily~SSF56672~DNA/RNA polymerases
Crypa1.CRO_12_s2t8_RETRO_Pseudoviridae 1 3360	Crypa1_asaf_FrozenGeneCatalog20090730	115226	1	3612	0	0	0	0	0	0	0	0	0	0	0	0	0	scaffold_6:1900052-1903663 (+)	scaffold_6	1900052	1903663	+	3611	class I putative Pseudoviridae retrotransposon, gag-pol polyprotein			superfamily~SSF56672~DNA/RNA polymerases
Crypa1.CRO_13_s2t8_RETRO_Pseudoviridae 1 3360	Crypa1_asaf_FrozenGeneCatalog20090730	115227	1	3612	0	0	0	0	0	0	0	0	0	0	0	0	0	scaffold_6:2714224-2717835 (-)	scaffold_6	2714224	2717835	-	3611	class I putative Pseudoviridae retrotransposon, gag-pol polyprotein	GO:0003676~nucleic acid binding~Interacting selectively and non-covalently with any nucleic acid.	IPR012337~Polynucleotidyl transferase, Ribonuclease H fold	superfamily~SSF53098~Ribonuclease H-like|superfamily~SSF56672~DNA/RNA polymerases
Crypa1.CRO_3_s2t1_RETRO_Pseudoviridae 1 3360	Crypa1_asaf_FrozenGeneCatalog20090730	115228	1	3612	0	0	0	0	0	0	0	0	0	0	0	0	0	scaffold_7:232979-236590 (-)	scaffold_7	232979	236590	-	3611	class I putative Pseudoviridae retrotransposon, gag-pol polyprotein			superfamily~SSF56672~DNA/RNA polymerases
Crypa1.CRO_4_s2t1_RETRO_Pseudoviridae 1 3360	Crypa1_asaf_FrozenGeneCatalog20090730	115229	1	3612	0	0	0	0	0	0	0	0	0	0	0	0	0	scaffold_7:2683911-2687522 (-)	scaffold_7	2683911	2687522	-	3611	class I putative Pseudoviridae retrotransposon, gag-pol polyprotein			superfamily~SSF56672~DNA/RNA polymerases
Crypa1.CRO_5_s2t1_RETRO_Pseudoviridae 1 3360	Crypa1_asaf_FrozenGeneCatalog20090730	115235	1	3612	0	0	0	0	0	0	0	0	0	0	0	0	0	scaffold_7:3003958-3007569 (+)	scaffold_7	3003958	3007569	+	3611	class I putative Pseudoviridae retrotransposon, gag-pol polyprotein			superfamily~SSF56672~DNA/RNA polymerases
Crypa1.CRO_6_s2t1_RETRO_Pseudoviridae 1 3359	Crypa1_asaf_FrozenGeneCatalog20090730	115239	1	3612	0	0	0	0	0	0	0	0	0	0	0	0	0	scaffold_1:4528931-4532542 (-)	scaffold_1	4528931	4532542	-	3611	class I putative Pseudoviridae retrotransposon, gag-pol polyprotein			superfamily~SSF56672~DNA/RNA polymerases
Crypa1.CRO_3_s2t8_RETRO_Pseudoviridae 1 3359	Crypa1_asaf_FrozenGeneCatalog20090730	115240	1	3612	0	0	0	0	0	0	0	0	0	0	0	0	0	scaffold_1:7327472-7331083 (+)	scaffold_1	7327472	7331083	+	3611	class I putative Pseudoviridae retrotransposon, gag-pol polyprotein	GO:0003676~nucleic acid binding~Interacting selectively and non-covalently with any nucleic acid.	IPR012337~Polynucleotidyl transferase, Ribonuclease H fold	superfamily~SSF53098~Ribonuclease H-like|superfamily~SSF56672~DNA/RNA polymerases
Crypa1.CRO_5_s2t8_RETRO_Pseudoviridae 1 3359	Crypa1_asaf_FrozenGeneCatalog20090730	115255	1	3612	0	0	0	0	0	0	0	0	0	0	0	0	0	scaffold_10:796627-800238 (+)	scaffold_10	796627	800238	+	3611	class I putative Pseudoviridae retrotransposon, gag-pol polyprotein	GO:0003676~nucleic acid binding~Interacting selectively and non-covalently with any nucleic acid.	IPR012337~Polynucleotidyl transferase, Ribonuclease H fold	superfamily~SSF53098~Ribonuclease H-like|superfamily~SSF56672~DNA/RNA polymerases
Crypa1.CRO_14_s2t8_RETRO_Pseudoviridae 1 3360	Crypa1_asaf_FrozenGeneCatalog20090730	115258	1	3612	0	0	0	0	0	0	0	0	0	0	0	0	0	scaffold_3:5267080-5270691 (+)	scaffold_3	5267080	5270691	+	3611	class I putative Pseudoviridae retrotransposon, gag-pol polyprotein			superfamily~SSF56672~DNA/RNA polymerases
Crypa1.CRO_7_s2t1_RETRO_Pseudoviridae 1 3359	Crypa1_asaf_FrozenGeneCatalog20090730	115260	1	3612	0	0	0	0	0	0	0	0	0	0	0	0	0	scaffold_2:5485225-5488836 (+)	scaffold_2	5485225	5488836	+	3611	class I putative Pseudoviridae retrotransposon, gag-pol polyprotein			superfamily~SSF56672~DNA/RNA polymerases
Crypa1.CRO_7_s2t1_RETRO_Pseudoviridae 1 3360	Crypa1_asaf_FrozenGeneCatalog20090730	115262	1	3612	0	0	0	0	0	0	0	0	0	0	0	0	0	scaffold_7:204667-208278 (+)	scaffold_7	204667	208278	+	3611	class I putative Pseudoviridae retrotransposon, gag-pol polyprotein			superfamily~SSF56672~DNA/RNA polymerases
gw1.2.1482.1	Genewise1Remove	228721	1	804	0	0	0	0	0	0	0	0	0	0	0	0	0	scaffold_2:1465141-1465944 (+)	scaffold_2	1465141	1465944	+	803	class I gag protein	GO:0003676~nucleic acid binding~Interacting selectively and non-covalently with any nucleic acid.|GO:0008270~zinc ion binding~Interacting selectively and non-covalently with zinc (Zn) ions.	IPR005162~Retrotransposon gag protein|IPR001878~Zinc finger, CCHC-type	HMMPfam~PF03732~Retrotrans_gag|FPrintScan~PR00939~C2HCZNFINGER|superfamily~SSF57756~Retrovirus zinc finger-like domains
gw1.2.1752.1	Genewise1Remove	231508	1	615	0	0	0	0	0	0	0	0	0	0	0	0	0	scaffold_2:661624-662238 (-)	scaffold_2	661624	662238	-	614	class I gag polyprotein		IPR005162~Retrotransposon gag protein	HMMPfam~PF03732~Retrotrans_gag
gw1.2.1756.1	Genewise1Remove	231512	1	516	0	0	0	0	0	0	0	0	0	0	0	0	0	scaffold_2:743142-743657 (-)	scaffold_2	743142	743657	-	515	class I gag polyprotein		IPR005162~Retrotransposon gag protein	HMMPfam~PF03732~Retrotrans_gag
gw1.2.1758.1	Genewise1Remove	231514	1	612	0	0	0	0	0	0	0	0	0	0	0	0	0	scaffold_2:709744-710355 (-)	scaffold_2	709744	710355	-	611	class I gag polyprotein		IPR005162~Retrotransposon gag protein	HMMPfam~PF03732~Retrotrans_gag
gw1.2.1899.1	Genewise1Remove	232819	1	681	0	0	0	0	0	0	0	0	0	0	0	0	0	scaffold_2:950901-951581 (-)	scaffold_2	950901	951581	-	680	class I gag protein		IPR005162~Retrotransposon gag protein	HMMPfam~PF03732~Retrotrans_gag
gw1.2.1901.1	Genewise1Remove	232831	1	663	0	0	0	0	0	0	0	0	0	0	0	0	0	scaffold_2:987564-988226 (-)	scaffold_2	987564	988226	-	662	class I gag polyprotein		IPR005162~Retrotransposon gag protein	HMMPfam~PF03732~Retrotrans_gag
gw1.2.2351.1	Genewise1Remove	235483	1	4361	0	0	0	0	0	0	0	0	0	0	0	0	0	scaffold_2:462712-467402 (-)	scaffold_2	462712	467402	-	4690	class I polyprotein	GO:0003723~RNA binding~Interacting selectively and non-covalently with an RNA molecule or a portion thereof.|GO:0003964~RNA-directed DNA polymerase activity~Catalysis of the reaction: deoxynucleoside triphosphate + DNA(n) = diphosphate + DNA(n+1). Catalyzes RNA-template-directed extension of the 3'- end of a DNA strand by one deoxynucleotide at a time.|GO:0006278~RNA-dependent DNA replication~A D…	IPR000477~RNA-directed DNA polymerase (reverse transcriptase)|IPR001878~Zinc finger, CCHC-type|IPR001584~Integrase, catalytic core|IPR005162~Retrotransposon gag protein|IPR009007~Peptidase aspartic, catalytic|IPR012337~Polynucleotidyl transferase, Ribonuclease H fold	HMMPfam~PF00078~RVT_1|HMMPfam~PF00098~zf-CCHC|HMMPfam~PF00665~rve|HMMPfam~PF03732~Retrotrans_gag|ProfileScan~PS50158~ZF_CCHC|ProfileScan~PS50878~RT_POL|ProfileScan~PS50994~INTEGRASE|HMMSmart~SM00343~no description|superfamily~SSF50630~Acid proteases|superfamily~SSF53098~Ribonuclease H-like|superfamily~SSF56672~DNA/RNA polymerases|superfamily~SSF57756~Retrovirus zinc finger-like domains
gw1.2.2355.1	Genewise1Remove	235504	1	4145	0	0	0	0	0	0	0	0	0	0	0	0	0	scaffold_2:462712-467402 (-)	scaffold_2	462712	467402	-	4690	class I polyprotein	GO:0003723~RNA binding~Interacting selectively and non-covalently with an RNA molecule or a portion thereof.|GO:0003964~RNA-directed DNA polymerase activity~Catalysis of the reaction: deoxynucleoside triphosphate + DNA(n) = diphosphate + DNA(n+1). Catalyzes RNA-template-directed extension of the 3'- end of a DNA strand by one deoxynucleotide at a time.|GO:0006278~RNA-dependent DNA replication~A D…	IPR000477~RNA-directed DNA polymerase (reverse transcriptase)|IPR001878~Zinc finger, CCHC-type|IPR001584~Integrase, catalytic core|IPR005162~Retrotransposon gag protein|IPR009007~Peptidase aspartic, catalytic|IPR012337~Polynucleotidyl transferase, Ribonuclease H fold	HMMPfam~PF00078~RVT_1|HMMPfam~PF00098~zf-CCHC|HMMPfam~PF00665~rve|HMMPfam~PF03732~Retrotrans_gag|ProfileScan~PS50158~ZF_CCHC|ProfileScan~PS50878~RT_POL|ProfileScan~PS50994~INTEGRASE|HMMSmart~SM00343~no description|superfamily~SSF50630~Acid proteases|superfamily~SSF53098~Ribonuclease H-like|superfamily~SSF56672~DNA/RNA polymerases|superfamily~SSF57756~Retrovirus zinc finger-like domains
gw1.2.2362.1	Genewise1Remove	235527	1	4145	0	0	0	0	0	0	0	0	0	0	0	0	0	scaffold_2:1754767-1759422 (+)	scaffold_2	1754767	1759422	+	4655	class I polyprotein	GO:0003723~RNA binding~Interacting selectively and non-covalently with an RNA molecule or a portion thereof.|GO:0003964~RNA-directed DNA polymerase activity~Catalysis of the reaction: deoxynucleoside triphosphate + DNA(n) = diphosphate + DNA(n+1). Catalyzes RNA-template-directed extension of the 3'- end of a DNA strand by one deoxynucleotide at a time.|GO:0006278~RNA-dependent DNA replication~A D…	IPR000477~RNA-directed DNA polymerase (reverse transcriptase)|IPR001584~Integrase, catalytic core|IPR005162~Retrotransposon gag protein|IPR009007~Peptidase aspartic, catalytic|IPR012337~Polynucleotidyl transferase, Ribonuclease H fold	HMMPfam~PF00078~RVT_1|HMMPfam~PF00665~rve|HMMPfam~PF03732~Retrotrans_gag|ProfileScan~PS50878~RT_POL|ProfileScan~PS50994~INTEGRASE|superfamily~SSF50630~Acid proteases|superfamily~SSF53098~Ribonuclease H-like|superfamily~SSF56672~DNA/RNA polymerases|superfamily~SSF57756~Retrovirus zinc finger-like domains
gw1.8.1857.1	Genewise1Remove	240233	1	609	0	0	0	0	0	0	0	0	0	0	0	0	0	scaffold_8:2174554-2175267 (+)	scaffold_8	2174554	2175267	+	713	class I gag protein		IPR005162~Retrotransposon gag protein	HMMPfam~PF03732~Retrotrans_gag|superfamily~SSF57756~Retrovirus zinc finger-like domains
gw1.2.2948.1	Genewise1Remove	240690	1	555	0	0	0	0	0	0	0	0	0	0	0	0	0	scaffold_2:573285-573839 (-)	scaffold_2	573285	573839	-	554	class I gag protein		IPR005162~Retrotransposon gag protein	HMMPfam~PF03732~Retrotrans_gag
gw1.2.2951.1	Genewise1Remove	240695	1	967	0	0	0	0	0	0	0	0	0	0	0	0	0	scaffold_2:2016704-2017837 (+)	scaffold_2	2016704	2017837	+	1133	class I gag polyprotein		IPR005162~Retrotransposon gag protein	HMMPfam~PF03732~Retrotrans_gag
gw1.6.2334.1	Genewise1Remove	240700	1	528	0	0	0	0	0	0	0	0	0	0	0	0	0	scaffold_6:3873457-3873984 (+)	scaffold_6	3873457	3873984	+	527	class I gag protein		IPR005162~Retrotransposon gag protein	HMMPfam~PF03732~Retrotrans_gag
gw1.8.1898.1	Genewise1Remove	240705	1	615	0	0	0	0	0	0	0	0	0	0	0	0	0	scaffold_8:420335-420949 (-)	scaffold_8	420335	420949	-	614	class I gag protein		IPR005162~Retrotransposon gag protein	HMMPfam~PF03732~Retrotrans_gag
gw1.2.3018.1	Genewise1Remove	241334	1	687	0	0	0	0	0	0	0	0	0	0	0	0	0	scaffold_2:1722880-1723941 (-)	scaffold_2	1722880	1723941	-	1061	class I gag protein		IPR005162~Retrotransposon gag protein	HMMPfam~PF03732~Retrotrans_gag
gw1.2.3067.1	Genewise1Remove	241742	1	534	0	0	0	0	0	0	0	0	0	0	0	0	0	scaffold_2:252344-252877 (-)	scaffold_2	252344	252877	-	533	class I gag protein		IPR005162~Retrotransposon gag protein	HMMPfam~PF03732~Retrotrans_gag
gw1.2.3070.1	Genewise1Remove	241747	1	582	0	0	0	0	0	0	0	0	0	0	0	0	0	scaffold_2:1502693-1503274 (-)	scaffold_2	1502693	1503274	-	581	class I gag protein		IPR005162~Retrotransposon gag protein	HMMPfam~PF03732~Retrotrans_gag
gw1.3.3420.1	Genewise1Remove	241761	1	561	0	0	0	0	0	0	0	0	0	0	0	0	0	scaffold_3:5052341-5052901 (-)	scaffold_3	5052341	5052901	-	560	class I gag protein		IPR005162~Retrotransposon gag protein	HMMPfam~PF03732~Retrotrans_gag
gw1.7.2103.1	Genewise1Remove	241763	1	678	0	0	0	0	0	0	0	0	0	0	0	0	0	scaffold_7:2805735-2806412 (-)	scaffold_7	2805735	2806412	-	677	class I gag protein		IPR005162~Retrotransposon gag protein	HMMPfam~PF03732~Retrotrans_gag
gw1.2.3088.1	Genewise1Remove	241813	1	534	0	0	0	0	0	0	0	0	0	0	0	0	0	scaffold_2:1326367-1326900 (+)	scaffold_2	1326367	1326900	+	533	class I gag protein		IPR005162~Retrotransposon gag protein	HMMPfam~PF03732~Retrotrans_gag
gw1.2.3096.1	Genewise1Remove	241837	1	504	0	0	0	0	0	0	0	0	0	0	0	0	0	scaffold_2:4752483-4752986 (+)	scaffold_2	4752483	4752986	+	503	class I gag protein		IPR005162~Retrotransposon gag protein	HMMPfam~PF03732~Retrotrans_gag
e_gw1.2.3071.1	Genewise1Plus	249440	1	519	0	0	0	0	0	0	0	0	0	0	0	0	0	scaffold_2:1562901-1563419 (+)	scaffold_2	1562901	1563419	+	518	class I putative Pseudoviridae retrotransposon, gag-pol polyprotein		IPR005162~Retrotransposon gag protein	HMMPfam~PF03732~Retrotrans_gag
Crypa1.CRO_1_s14c583_Crypt2 1 1740	Crypa1_asaf_FrozenGeneCatalog20090730	114821	-1.00286	1608	819	909	22004.6	887	958	18772.1	841	898	20072.5	811	898	27357.9	22067.5	scaffold_6:976677-978284 (+)	scaffold_6	976677	978284	+	1607	class II Flipper/Fot1-like transposase	GO:0003676~nucleic acid binding~Interacting selectively and non-covalently with any nucleic acid.|GO:0005634~nucleus~A membrane-bounded organelle of eukaryotic cells in which chromosomes are housed and replicated. In most cells, the nucleus contains all of the cell's chromosomes except the organellar chromosomes, and is the site of RNA synthesis and processing. In some species, or in specialized …	IPR004875~CENP-B protein|IPR007889~Helix-turn-helix, Psq|IPR011526~Helix-turn-helix, Psq-like|IPR006600~Centromere protein B, helix-turn-helix|IPR009057~Homeodomain-like	HMMPfam~PF03184~DDE|HMMPfam~PF05225~HTH_psq|ProfileScan~PS50960~HTH_PSQ|ProfileScan~PS51253~HTH_CENPB|HMMSmart~SM00674~no description|superfamily~SSF46689~Homeodomain-like
Crypa1.CRO_s1c6662_RETRO_Metaviridae_cluster 4 9124	Crypa1_asaf_FrozenGeneCatalog20090730	115157	-1.00683	7563	41	41	211.021	40	40	166.648	20	20	95.049	58	58	375.688	212.462	scaffold_2:796634-804196 (-)	scaffold_2	796634	804196	-	7562	class I putative Pseudoviridae retrotransposon, pseudogene		IPR003006~Immunoglobulin/major histocompatibility complex, conserved site	ScanRegExp~PS00290~IG_MHC
Crypa1.CRO_s2t1_RETRO_Pseudoviridae 313 2940	Crypa1_asaf_FrozenGeneCatalog20090730	115234	-1.01222	3975	6	6	58.7557	11	11	87.1946	6	6	54.2533	3	3	36.9724	59.4734	scaffold_7:2991596-2995570 (+)	scaffold_7	2991596	2995570	+	3974	class I putative Pseudoviridae retrotransposon, gag-pol polyprotein			superfamily~SSF56672~DNA/RNA polymerases
Crypa1.fgenesh1_pm.C_scaffold_1000095	Crypa1_FrozenGeneCatalog20090730_v4	58858	-1.01335	5343	2079	2079	15146.3	3157	3157	18617.6	2289	2289	15398.3	1312	1312	12029.3	15348.4	scaffold_1:589391-594912 (-)	scaffold_1	589391	594912	-	5521	n/a rRNA biogenesis protein	GO:0003723~RNA binding~Interacting selectively and non-covalently with an RNA molecule or a portion thereof.|GO:0005509~calcium ion binding~Interacting selectively and non-covalently with calcium ions (Ca2+).|GO:0005622~intracellular~The living contents of a cell; the matter contained within (but not including) the plasma membrane, usually taken to exclude large vacuoles and masses of secretory o…	IPR003029~S1, RNA binding|IPR002048~Calcium-binding EF-hand|IPR003107~RNA-processing protein, HAT helix|IPR016027~Nucleic acid-binding, OB-fold-like	HMMPfam~PF00575~S1|ScanRegExp~PS00018~EF_HAND_1|ProfileScan~PS50126~S1|HMMSmart~SM00316~no description|HMMSmart~SM00386~no description|superfamily~SSF48452~TPR-like|superfamily~SSF50249~Nucleic acid-binding proteins
Crypa1.CRO_1_CRYPT2_S13_C6159 1 2033	Crypa1_asaf_FrozenGeneCatalog20090730	114817	-1.02813	1608	290	361	8738.91	299	369	7230.6	320	389	8695.11	282	362	11028.5	8984.73	scaffold_6:1221531-1223138 (+)	scaffold_6	1221531	1223138	+	1607	class II Flipper/Fot1-like transposase	GO:0003676~nucleic acid binding~Interacting selectively and non-covalently with any nucleic acid.|GO:0005634~nucleus~A membrane-bounded organelle of eukaryotic cells in which chromosomes are housed and replicated. In most cells, the nucleus contains all of the cell's chromosomes except the organellar chromosomes, and is the site of RNA synthesis and processing. In some species, or in specialized …	IPR004875~CENP-B protein|IPR007889~Helix-turn-helix, Psq|IPR011526~Helix-turn-helix, Psq-like|IPR006600~Centromere protein B, helix-turn-helix|IPR009057~Homeodomain-like	HMMPfam~PF03184~DDE|HMMPfam~PF05225~HTH_psq|ProfileScan~PS50960~HTH_PSQ|ProfileScan~PS51253~HTH_CENPB|HMMSmart~SM00674~no description|superfamily~SSF46689~Homeodomain-like
estExt_Genewise1Plus.C_51615	estExt_Genewise1Plus	291947	-1.04088	2051	1213	1213	23021.4	1603	1603	24626.5	1308	1308	22922.1	1019	1019	24338.9	23962.5	scaffold_5:2572002-2574052 (-)	scaffold_5	2572002	2574052	-	2050	n/a pre-mRNA splicing factor	GO:0005622~intracellular~The living contents of a cell; the matter contained within (but not including) the plasma membrane, usually taken to exclude large vacuoles and masses of secretory or ingested material. In eukaryotes it includes the nucleus and cytoplasm.|GO:0006396~RNA processing~Any process involved in the conversion of one or more primary RNA transcripts into one or more mature RNA mol…	IPR003107~RNA-processing protein, HAT helix|IPR013026~Tetratricopeptide region	HMMPfam~PF02184~HAT|ProfileScan~PS50293~TPR_REGION|HMMSmart~SM00386~no description|superfamily~SSF48439~Protein prenylyltransferase|superfamily~SSF48452~TPR-like
Crypa1.estExt_fgenesh1_pm.C_30467	Crypa1_FrozenGeneCatalog20090730_v4	97899	-1.04169	2809	1382	1382	19151	1899	1899	21301.4	1546	1546	19782	1076	1076	18765.2	19949.5	scaffold_3:2959130-2962376 (+)	scaffold_3	2959130	2962376	+	3246	n/a pre-mRNA-processing factor	GO:0005622~intracellular~The living contents of a cell; the matter contained within (but not including) the plasma membrane, usually taken to exclude large vacuoles and masses of secretory or ingested material. In eukaryotes it includes the nucleus and cytoplasm.|GO:0006396~RNA processing~Any process involved in the conversion of one or more primary RNA transcripts into one or more mature RNA mol…	IPR003107~RNA-processing protein, HAT helix	HMMSmart~SM00386~no description|superfamily~SSF48452~TPR-like
Crypa1.CRO_3_s14c583_Crypt2 1 1740	Crypa1_asaf_FrozenGeneCatalog20090730	114830	-1.0426	1611	38	38	918.172	27	27	528.083	26	26	580.082	58	58	1763.7	957.29	scaffold_6:1589991-1591601 (-)	scaffold_6	1589991	1591601	-	1610	class II Flipper/Fot1-like transposase	GO:0003677~DNA binding~Any molecular function by which a gene product interacts selectively with DNA (deoxyribonucleic acid).|GO:0005634~nucleus~A membrane-bounded organelle of eukaryotic cells in which chromosomes are housed and replicated. In most cells, the nucleus contains all of the cell's chromosomes except the organellar chromosomes, and is the site of RNA synthesis and processing. In some…	IPR007889~Helix-turn-helix, Psq|IPR006600~Centromere protein B, helix-turn-helix|IPR009057~Homeodomain-like	HMMPfam~PF05225~HTH_psq|ProfileScan~PS51253~HTH_CENPB|superfamily~SSF46689~Homeodomain-like
fgenesh1_pm.9_#_445	fgenesh1_pm	343136	-1.04963	3213	1089	1089	13193.3	1601	1601	15700.5	1303	1303	14576.2	739	739	11267.5	13848.1	scaffold_9:2101893-2105234 (+)	scaffold_9	2101893	2105234	+	3341	n/a U4/U6 snRNA-associated-splicing factor	GO:0003676~nucleic acid binding~Interacting selectively and non-covalently with any nucleic acid.|GO:0005622~intracellular~The living contents of a cell; the matter contained within (but not including) the plasma membrane, usually taken to exclude large vacuoles and masses of secretory or ingested material. In eukaryotes it includes the nucleus and cytoplasm.|GO:0006396~RNA processing~Any process…	IPR000504~RNA recognition motif, RNP-1|IPR003107~RNA-processing protein, HAT helix	HMMPfam~PF00076~RRM_1|ProfileScan~PS50102~RRM|HMMSmart~SM00360~no description|HMMSmart~SM00386~no description|superfamily~SSF54928~RNA-binding domain, RBD
Crypa1.estExt_Genewise1Plus.C_80365	Crypa1_FrozenGeneCatalog20090730_v4	94170	-1.05349	1264	295	295	9084.71	415	415	10345.1	282	282	8018.88	267	267	10348	9570.67	scaffold_6:638783-640121 (-)	scaffold_6	638783	640121	-	1338	n/a U3 small nucleolar RNA-associated protein	GO:0005622~intracellular~The living contents of a cell; the matter contained within (but not including) the plasma membrane, usually taken to exclude large vacuoles and masses of secretory or ingested material. In eukaryotes it includes the nucleus and cytoplasm.|GO:0006396~RNA processing~Any process involved in the conversion of one or more primary RNA transcripts into one or more mature RNA mol…	IPR013949~U3 small nucleolar RNA-associated protein 6|IPR003107~RNA-processing protein, HAT helix	HMMPfam~PF08640~U3_assoc_6|HMMSmart~SM00386~no description|superfamily~SSF48452~TPR-like
e_gw1.1.118.1	Genewise1Plus	247664	-1.05436	3696	352	352	3707.2	451	451	3844.84	422	422	4103.86	285	285	3777.51	3908.74	scaffold_1:2795985-2802310 (-)	scaffold_1	2795985	2802310	-	6325	n/a duf1740 domain containing protein	GO:0005622~intracellular~The living contents of a cell; the matter contained within (but not including) the plasma membrane, usually taken to exclude large vacuoles and masses of secretory or ingested material. In eukaryotes it includes the nucleus and cytoplasm.|GO:0006396~RNA processing~Any process involved in the conversion of one or more primary RNA transcripts into one or more mature RNA mol…	IPR013633~Protein of unknown function DUF1740|IPR003107~RNA-processing protein, HAT helix	HMMPfam~PF08424~DUF1740|HMMSmart~SM00386~no description|superfamily~SSF48452~TPR-like
estExt_Genewise1Plus.C_91739	estExt_Genewise1Plus	296761	-1.05501	2979	1341	1341	17522.4	1802	1802	19059.8	1613	1613	19461.5	1030	1030	16937.9	18486.4	scaffold_9:2756591-2759659 (-)	scaffold_9	2756591	2759659	-	3068	n/a pre-mRNA splicing factor	GO:0000398~nuclear mRNA splicing, via spliceosome~The joining together of exons from one or more primary transcripts of nuclear messenger RNA (mRNA) and the excision of intron sequences, via a spliceosomal mechanism, so that mRNA consisting only of the joined exons is produced.|GO:0005634~nucleus~A membrane-bounded organelle of eukaryotic cells in which chromosomes are housed and replicated. In m…	IPR001440~Tetratricopeptide TPR-1|IPR010491~PRP1 splicing factor, N-terminal|IPR013026~Tetratricopeptide region|IPR003107~RNA-processing protein, HAT helix	HMMPfam~PF00515~TPR_1|HMMPfam~PF06424~PRP1_N|ProfileScan~PS50293~TPR_REGION|HMMSmart~SM00028~no description|HMMSmart~SM00386~no description|superfamily~SSF48439~Protein prenylyltransferase|superfamily~SSF48452~TPR-like
Crypa1.CRO_2t4_RETRO_Pseudoviridae 66 3900	Crypa1_asaf_FrozenGeneCatalog20090730	115205	-1.05967	4185	3	3	27.9037	1	1	7.52902	4	4	34.3539	4	4	46.8228	29.5686	scaffold_2:320467-324651 (-)	scaffold_2	320467	324651	-	4184	class I putative Pseudoviridae retrotransposon, pseudogene		IPR003006~Immunoglobulin/major histocompatibility complex, conserved site	ScanRegExp~PS00290~IG_MHC
gw1.2.2345.1	Genewise1Remove	235463	-1.07558	4440	9	9	78.9033	13	14	99.3526	11	11	89.0474	6	6	66.2005	84.8668	scaffold_2:3114759-3119731 (+)	scaffold_2	3114759	3119731	+	4972	class I polyprotein	GO:0003723~RNA binding~Interacting selectively and non-covalently with an RNA molecule or a portion thereof.|GO:0003964~RNA-directed DNA polymerase activity~Catalysis of the reaction: deoxynucleoside triphosphate + DNA(n) = diphosphate + DNA(n+1). Catalyzes RNA-template-directed extension of the 3'- end of a DNA strand by one deoxynucleotide at a time.|GO:0006278~RNA-dependent DNA replication~A D…	IPR000477~RNA-directed DNA polymerase (reverse transcriptase)|IPR001878~Zinc finger, CCHC-type|IPR001584~Integrase, catalytic core|IPR005162~Retrotransposon gag protein|IPR009007~Peptidase aspartic, catalytic|IPR012337~Polynucleotidyl transferase, Ribonuclease H fold	HMMPfam~PF00078~RVT_1|HMMPfam~PF00098~zf-CCHC|HMMPfam~PF00665~rve|HMMPfam~PF03732~Retrotrans_gag|ProfileScan~PS50878~RT_POL|ProfileScan~PS50994~INTEGRASE|superfamily~SSF50630~Acid proteases|superfamily~SSF53098~Ribonuclease H-like|superfamily~SSF56672~DNA/RNA polymerases|superfamily~SSF57756~Retrovirus zinc finger-like domains
Crypa1.CRO_2_AF283502_Crypt1_complete_cds 1 3563	Crypa1_asaf_FrozenGeneCatalog20090730	114793	-1.08314	2838	5299	6582	90277.9	7012	8519	94582.4	6525	7807	98874.3	4601	5787	99892.8	97783.2	scaffold_6:188-3025 (+)	scaffold_6	188	3025	+	2837	class II transposon of hAT family of Activator (Ac)-like transposons	GO:0046983~protein dimerization activity~The formation of a protein dimer, a macromolecular structure consists of two noncovalently associated identical or nonidentical subunits.|GO:0004803~transposase activity~Catalysis of the transposition of transposable elements or transposons. Transposases are involved in site-specific DNA recombination required for transposition in bacteria and other organi…	IPR008906~HAT dimerisation	HMMPfam~PF05699~hATC	Expression measured as Consensus of IDs 114793_114794_114806_248653_255640_262880
Crypa1.CRO_3_AF283502_Crypt1_complete_cds 1 3563	Crypa1_asaf_FrozenGeneCatalog20090730	114794	-1.08314	2838	5299	6582	90277.9	7012	8519	94582.4	6525	7807	98874.3	4601	5787	99892.8	97783.2	scaffold_7:733470-736307 (+)	scaffold_7	733470	736307	+	2837	class II transposon of hAT family of Activator (Ac)-like transposons	GO:0046983~protein dimerization activity~The formation of a protein dimer, a macromolecular structure consists of two noncovalently associated identical or nonidentical subunits.|GO:0004803~transposase activity~Catalysis of the transposition of transposable elements or transposons. Transposases are involved in site-specific DNA recombination required for transposition in bacteria and other organi…	IPR008906~HAT dimerisation	HMMPfam~PF05699~hATC	Expression measured as Consensus of IDs 114793_114794_114806_248653_255640_262880
Crypa1.CRO_8_AF283502_Crypt1_complete_cds 1 3563	Crypa1_asaf_FrozenGeneCatalog20090730	114806	-1.08314	2838	5299	6582	90277.9	7012	8519	94582.4	6525	7807	98874.3	4601	5787	99892.8	97783.2	scaffold_11:971808-974648 (+)	scaffold_11	971808	974648	+	2840	class II transposon of hAT family of Activator (Ac)-like transposons	GO:0004803~transposase activity~Catalysis of the transposition of transposable elements or transposons. Transposases are involved in site-specific DNA recombination required for transposition in bacteria and other organisms.	null	null	Expression measured as Consensus of IDs 114793_114794_114806_248653_255640_262880
e_gw1.1.2053.1	Genewise1Plus	248653	-1.08314	2838	5299	6582	90277.9	7012	8519	94582.4	6525	7807	98874.3	4601	5787	99892.8	97783.2	scaffold_1:3263728-3266565 (+)	scaffold_1	3263728	3266565	+	2837	class II transposon of hAT family of Activator (Ac)-like transposons	GO:0046983~protein dimerization activity~The formation of a protein dimer, a macromolecular structure consists of two noncovalently associated identical or nonidentical subunits.	IPR008906~HAT dimerisation	HMMPfam~PF05699~hATC	Expression measured as Consensus of IDs 114793_114794_114806_248653_255640_262880
e_gw1.4.1236.1	Genewise1Plus	255640	-1.08314	2838	5299	6582	90277.9	7012	8519	94582.4	6525	7807	98874.3	4601	5787	99892.8	97783.2	scaffold_4:802112-804949 (-)	scaffold_4	802112	804949	-	2837	class II transposon of hAT family of Activator (Ac)-like transposons	GO:0046983~protein dimerization activity~The formation of a protein dimer, a macromolecular structure consists of two noncovalently associated identical or nonidentical subunits.	IPR008906~HAT dimerisation	HMMPfam~PF05699~hATC	Expression measured as Consensus of IDs 114793_114794_114806_248653_255640_262880
e_gw1.6.859.1	Genewise1Plus	262880	-1.08314	2838	5299	6582	90277.9	7012	8519	94582.4	6525	7807	98874.3	4601	5787	99892.8	97783.2	scaffold_6:446076-448913 (-)	scaffold_6	446076	448913	-	2837	class II transposon of hAT family of Activator (Ac)-like transposons	GO:0046983~protein dimerization activity~The formation of a protein dimer, a macromolecular structure consists of two noncovalently associated identical or nonidentical subunits.	IPR008906~HAT dimerisation	HMMPfam~PF05699~hATC	Expression measured as Consensus of IDs 114793_114794_114806_248653_255640_262880
Crypa1.CRO_2_s14c583_Crypt2 6 1740	Crypa1_asaf_FrozenGeneCatalog20090730	114776	-1.13453	1608	225	230	5567.72	267	270	5290.68	267	269	6012.82	249	251	7646.82	6316.77	scaffold_2:167557-169164 (-)	scaffold_2	167557	169164	-	1607	class II Flipper/Fot1-like transposase	GO:0003676~nucleic acid binding~Interacting selectively and non-covalently with any nucleic acid.|GO:0005634~nucleus~A membrane-bounded organelle of eukaryotic cells in which chromosomes are housed and replicated. In most cells, the nucleus contains all of the cell's chromosomes except the organellar chromosomes, and is the site of RNA synthesis and processing. In some species, or in specialized …	IPR004875~CENP-B protein|IPR007889~Helix-turn-helix, Psq|IPR006600~Centromere protein B, helix-turn-helix|IPR009057~Homeodomain-like	HMMPfam~PF03184~DDE|HMMPfam~PF05225~HTH_psq|ProfileScan~PS51253~HTH_CENPB|HMMSmart~SM00674~no description|superfamily~SSF46689~Homeodomain-like
e_gw1.3.1775.1	Genewise1Plus	253096	-1.14446	1626	766	766	18337.7	1117	1117	21645.5	979	979	21640.8	653	653	19673.7	20986.7	scaffold_3:611990-613694 (+)	scaffold_3	611990	613694	+	1704	n/a alpha/beta hydrolase		IPR000073~Alpha/beta hydrolase fold-1|IPR005162~Retrotransposon gag protein	HMMPfam~PF00561~Abhydrolase_1|HMMPfam~PF03732~Retrotrans_gag|superfamily~SSF53474~alpha/beta-Hydrolases
Crypa1.CRO_s1c8281_Crypt2 2 1738	Crypa1_asaf_FrozenGeneCatalog20090730	114819	-1.19066	1608	181	181	4381.56	228	228	4467.69	210	210	4694.02	213	213	6489.13	5216.95	scaffold_6:1240110-1241717 (+)	scaffold_6	1240110	1241717	+	1607	class II Flipper/Fot1-like transposase	GO:0003676~nucleic acid binding~Interacting selectively and non-covalently with any nucleic acid.|GO:0005634~nucleus~A membrane-bounded organelle of eukaryotic cells in which chromosomes are housed and replicated. In most cells, the nucleus contains all of the cell's chromosomes except the organellar chromosomes, and is the site of RNA synthesis and processing. In some species, or in specialized …	IPR004875~CENP-B protein|IPR007889~Helix-turn-helix, Psq|IPR011526~Helix-turn-helix, Psq-like|IPR006600~Centromere protein B, helix-turn-helix|IPR009057~Homeodomain-like	HMMPfam~PF03184~DDE|HMMPfam~PF05225~HTH_psq|ProfileScan~PS50960~HTH_PSQ|ProfileScan~PS51253~HTH_CENPB|HMMSmart~SM00674~no description|superfamily~SSF46689~Homeodomain-like
Crypa1.CRO_3_s10c1824_RETRO_Pseudoviridae 1 8749	Crypa1_asaf_FrozenGeneCatalog20090730	115211	-1.19913	4167	71	80	747.313	71	78	589.801	96	107	922.937	84	100	1175.63	896.122	scaffold_2:187269-191435 (-)	scaffold_2	187269	191435	-	4166	class I putative Pseudoviridae retrotransposon, pseudogene	GO:0003677~DNA binding~Any molecular function by which a gene product interacts selectively with DNA (deoxyribonucleic acid).|GO:0015074~DNA integration~The process by which a segment of DNA is incorporated into another, usually larger, DNA molecule such as a chromosome.|GO:0003676~nucleic acid binding~Interacting selectively and non-covalently with any nucleic acid.	IPR001584~Integrase, catalytic core|IPR013103~Reverse transcriptase, RNA-dependent DNA polymerase|IPR012337~Polynucleotidyl transferase, Ribonuclease H fold	HMMPfam~PF00665~rve|HMMPfam~PF07727~RVT_2|ProfileScan~PS50994~INTEGRASE|superfamily~SSF53098~Ribonuclease H-like|superfamily~SSF56672~DNA/RNA polymerases
gw1.6.1864.1	Genewise1Remove	235453	-1.23006	4512	2	2	17.2543	3	3	20.9501	4	4	31.8642	1	1	10.8574	21.2239	scaffold_6:430275-435295 (-)	scaffold_6	430275	435295	-	5020	class I polyprotein	GO:0003723~RNA binding~Interacting selectively and non-covalently with an RNA molecule or a portion thereof.|GO:0003964~RNA-directed DNA polymerase activity~Catalysis of the reaction: deoxynucleoside triphosphate + DNA(n) = diphosphate + DNA(n+1). Catalyzes RNA-template-directed extension of the 3'- end of a DNA strand by one deoxynucleotide at a time.|GO:0006278~RNA-dependent DNA replication~A D…	IPR000477~RNA-directed DNA polymerase (reverse transcriptase)|IPR001878~Zinc finger, CCHC-type|IPR001584~Integrase, catalytic core|IPR005162~Retrotransposon gag protein|IPR009007~Peptidase aspartic, catalytic|IPR012337~Polynucleotidyl transferase, Ribonuclease H fold	HMMPfam~PF00078~RVT_1|HMMPfam~PF00098~zf-CCHC|HMMPfam~PF00665~rve|HMMPfam~PF03732~Retrotrans_gag|FPrintScan~PR00939~C2HCZNFINGER|ProfileScan~PS50158~ZF_CCHC|ProfileScan~PS50878~RT_POL|ProfileScan~PS50994~INTEGRASE|HMMSmart~SM00343~no description|superfamily~SSF50630~Acid proteases|superfamily~SSF53098~Ribonuclease H-like|superfamily~SSF56672~DNA/RNA polymerases|superfamily~SSF57756~Retrovirus zin…
Crypa1.CRO_1_s12c3101_Crypt2 1 1740	Crypa1_asaf_FrozenGeneCatalog20090730	114812	-1.40717	1872	62	62	1289.2	82	82	1380.2	78	78	1497.62	98	98	2564.56	1814.13	scaffold_6:1994133-1996004 (+)	scaffold_6	1994133	1996004	+	1871	class II Flipper/Fot1-like transposase	GO:0003676~nucleic acid binding~Interacting selectively and non-covalently with any nucleic acid.|GO:0005634~nucleus~A membrane-bounded organelle of eukaryotic cells in which chromosomes are housed and replicated. In most cells, the nucleus contains all of the cell's chromosomes except the organellar chromosomes, and is the site of RNA synthesis and processing. In some species, or in specialized …	IPR004875~CENP-B protein|IPR007889~Helix-turn-helix, Psq|IPR006600~Centromere protein B, helix-turn-helix	HMMPfam~PF03184~DDE|HMMPfam~PF05225~HTH_psq|ProfileScan~PS51253~HTH_CENPB|HMMSmart~SM00674~no description
Crypa1.CRO_1_s14c583_Crypt2 6 1740	Crypa1_asaf_FrozenGeneCatalog20090730	114772	-1.46603	1608	122	126	3050.14	175	179	3507.53	169	172	3844.63	196	199	6062.62	4471.59	scaffold_5:1492320-1493927 (+)	scaffold_5	1492320	1493927	+	1607	class II Flipper/Fot1-like transposase	GO:0003676~nucleic acid binding~Interacting selectively and non-covalently with any nucleic acid.|GO:0005634~nucleus~A membrane-bounded organelle of eukaryotic cells in which chromosomes are housed and replicated. In most cells, the nucleus contains all of the cell's chromosomes except the organellar chromosomes, and is the site of RNA synthesis and processing. In some species, or in specialized …	IPR004875~CENP-B protein|IPR007889~Helix-turn-helix, Psq|IPR006600~Centromere protein B, helix-turn-helix|IPR009057~Homeodomain-like	HMMPfam~PF03184~DDE|HMMPfam~PF05225~HTH_psq|ProfileScan~PS51253~HTH_CENPB|HMMSmart~SM00674~no description|superfamily~SSF46689~Homeodomain-like
fgenesh1_pg.5_#_1132	fgenesh1_pg	331546	-1.48086	735	57	57	3018.72	106	106	4544.15	90	90	4401.16	67	67	4465.61	4470.3	scaffold_5:4278019-4278839 (+)	scaffold_5	4278019	4278839	+	820	n/a hypothetical protein	null	null	null
gw1.2.2342.1	Genewise1Remove	235457	-1.53895	4507	1	1	8.63671	0	0	0	5	5	39.8744	0	0	0	13.2915	scaffold_2:1831877-1836880 (-)	scaffold_2	1831877	1836880	-	5003	class I polyprotein	GO:0003723~RNA binding~Interacting selectively and non-covalently with an RNA molecule or a portion thereof.|GO:0003964~RNA-directed DNA polymerase activity~Catalysis of the reaction: deoxynucleoside triphosphate + DNA(n) = diphosphate + DNA(n+1). Catalyzes RNA-template-directed extension of the 3'- end of a DNA strand by one deoxynucleotide at a time.|GO:0006278~RNA-dependent DNA replication~A D…	IPR000477~RNA-directed DNA polymerase (reverse transcriptase)|IPR001584~Integrase, catalytic core|IPR005162~Retrotransposon gag protein|IPR001878~Zinc finger, CCHC-type|IPR009007~Peptidase aspartic, catalytic|IPR012337~Polynucleotidyl transferase, Ribonuclease H fold	HMMPfam~PF00078~RVT_1|HMMPfam~PF00665~rve|HMMPfam~PF03732~Retrotrans_gag|ProfileScan~PS50158~ZF_CCHC|ProfileScan~PS50878~RT_POL|ProfileScan~PS50994~INTEGRASE|superfamily~SSF50630~Acid proteases|superfamily~SSF53098~Ribonuclease H-like|superfamily~SSF56672~DNA/RNA polymerases|superfamily~SSF57756~Retrovirus zinc finger-like domains
Crypa1.CRO_s10c1824_RETRO_Pseudoviridae 2 8749	Crypa1_asaf_FrozenGeneCatalog20090730	115162	-1.68644	4167	2	2	18.6828	4	4	30.2462	2	2	17.2512	4	4	47.0251	31.5075	scaffold_2:924197-928363 (-)	scaffold_2	924197	928363	-	4166	class I putative Pseudoviridae retrotransposon, pseudogene	GO:0003676~nucleic acid binding~Interacting selectively and non-covalently with any nucleic acid.	IPR013103~Reverse transcriptase, RNA-dependent DNA polymerase|IPR012337~Polynucleotidyl transferase, Ribonuclease H fold	HMMPfam~PF07727~RVT_2|superfamily~SSF53098~Ribonuclease H-like
Crypa1.CRO_1_s10c1824_RETRO_Pseudoviridae 1 8749	Crypa1_asaf_FrozenGeneCatalog20090730	115208	–1.80E+308	4167	0	0	0	0	0	0	0	0	0	1	1	11.7563	3.91876	scaffold_2:131827-135993 (+)	scaffold_2	131827	135993	+	4166	class I putative Pseudoviridae retrotransposon, pseudogene	GO:0003676~nucleic acid binding~Interacting selectively and non-covalently with any nucleic acid.	IPR013103~Reverse transcriptase, RNA-dependent DNA polymerase|IPR012337~Polynucleotidyl transferase, Ribonuclease H fold	HMMPfam~PF07727~RVT_2|superfamily~SSF53098~Ribonuclease H-like
Crypa1.CRO_5_s2t1_RETRO_Pseudoviridae 1 3359	Crypa1_asaf_FrozenGeneCatalog20090730	115232	–1.80E+308	3612	0	0	0	0	0	0	0	0	0	2	2	27.1254	9.04178	scaffold_7:2929147-2932758 (+)	scaffold_7	2929147	2932758	+	3611	class I putative Pseudoviridae retrotransposon, gag-pol polyprotein	null	null	null
gw1.2.2412.1	Genewise1Remove	235957	–1.80E+308	2626	0	0	0	0	0	0	0	0	0	1	1	18.6551	6.21838	scaffold_2:25141-28850 (-)	scaffold_2	25141	28850	-	3709	class I polyprotein	GO:0003723~RNA binding~Interacting selectively and non-covalently with an RNA molecule or a portion thereof.|GO:0003964~RNA-directed DNA polymerase activity~Catalysis of the reaction: deoxynucleoside triphosphate + DNA(n) = diphosphate + DNA(n+1). Catalyzes RNA-template-directed extension of the 3'- end of a DNA strand by one deoxynucleotide at a time.|GO:0006278~RNA-dependent DNA replication~A D…	IPR000477~RNA-directed DNA polymerase (reverse transcriptase)|IPR001878~Zinc finger, CCHC-type|IPR005162~Retrotransposon gag protein|IPR009007~Peptidase aspartic, catalytic	HMMPfam~PF00078~RVT_1|HMMPfam~PF00098~zf-CCHC|HMMPfam~PF03732~Retrotrans_gag|FPrintScan~PR00939~C2HCZNFINGER|ProfileScan~PS50158~ZF_CCHC|ProfileScan~PS50878~RT_POL|HMMSmart~SM00343~no description|superfamily~SSF50630~Acid proteases|superfamily~SSF56672~DNA/RNA polymerases|superfamily~SSF57756~Retrovirus zinc finger-like domains
gw1.3.3419.1	Genewise1Remove	241757	–1.80E+308	549	0	0	0	0	0	0	1	1	65.4695	0	0	0	21.8232	scaffold_3:5273222-5273770 (+)	scaffold_3	5273222	5273770	+	548	class I gag polyprotein		IPR005162~Retrotransposon gag protein	HMMPfam~PF03732~Retrotrans_gag
gw1.2.3081.1	Genewise1Remove	241792	–1.80E+308	537	0	0	0	0	0	0	1	1	66.9325	0	0	0	22.3108	scaffold_2:348438-348974 (+)	scaffold_2	348438	348974	+	536	class I gag polyprotein		IPR005162~Retrotransposon gag protein	HMMPfam~PF03732~Retrotrans_gag

## Sheet: Glossary
	Fold change	change in gene expression; i.e., normalized expression in knockout strain divided by normalized expression in DK80 control
	rdr123 ko	rdr1, rdr2, and rdr3 knockout mutant
	ko-1 or ctrl-1	replicate no. 1 of knockout or control strain
	Unique reads	RNA-seq reads mapping only to one transposon sequence
	All reads	all mapped RNA-seq reads, including those that mapped also to other sequences
	RPKM	unit of normalized gene expression (reads per kilobase of transcript per million mapped reads)
